# Supplementary material for: Unsolved challenges of clinical whole-exome sequencing: a systematic literature review of end-users’ views
Source: BMC Med Genomics. 2016 Aug 11;9:52. doi: 10.1186/s12920-016-0213-6 (PMC4982236; doi:10.1186/s12920-016-0213-6)
Supplement: Additional file 3: — Full articles dataset. (XLSX 628 kb) [file 12920_2016_213_MOESM3_ESM.xlsx]

## Sheet: All articles
Author	Title	Journal	Year	Not Journal article	Included	2nd Rev raw	Comparison	Reason 1st rev	Reason 2nd rev
Musunuru, Kiran MD, PhD, MPH, FAHA, Chair Hickey, Kathleen T. EdD, ANP, FAHA, Co-Chair Al-Khatib, Sana M. MD, MHS Delles, Christian MD, FAHA Fornage, Myriam PhD, FAHA Fox, Caroline S. MD, MPH, FAHA Frazier, Lorraine PhD, RN, FAHA Gelb, Bruce D. MD Herrington, David M. MD, MHS, FAHA Lanfear, David E. MD, MS, FAHA Rosand, Jonathan MD, MSc, FAHA on behalf of the American Heart Association Council on…	Basic Concepts and Potential Applications of Genetics and Genomics for Cardiovascular and Stroke Clinicians A Scientific Statement From the American Heart Association	Circulation: Cardiovascular Genetics February 2015	2015		no	no	R2N no	clinical social and ethical implications	not right techno
Narayanan, Vinodh	Genetics and Child Neurology What Every Trainee/Resident Should Know	Seminars in Pediatric Neurology	2011		no	no	R2N no	just one sentence, more focused on research	not relevant
Chugh, Sumeet S. & Huertas-Vazquez, Adriana	Inherited Arrhythmia Syndromes Exome Sequencing Opens a New Door to Diagnosisâˆ—	Journal of the American College of Cardiology	2014		no	no	R2N no	VUS, cost	not relevant
Herreros-Villanueva, Marta; Chen, Chih-Chieh; Yuan, Shyng-Shiou F.; Liu, Ta-Chih & Er, Tze-Kiong	KRAS mutations Analytical considerations	Clinica Chimica Acta	2014		no	no	R2N no	Cost, interpretation, education	not relevant
Gonzalez-Garay, Manuel L.; McGuire, Amy L.; Pereira, Stacey & Caskey, C. Thomas; Gonzalez-Garay, Manuel L.; McGuire, Amy L.; Pereira, Stacey; Caskey, C. Thomas; Gonzalez-Garay ML, McGuire AL, Pereira S, Caskey CT.; Gonzalez-Garay, M.L.a; McGuire, A.L.b; Pereira, S.b & Caskey, C.T.c	Personalized genomic disease risk of volunteers	Proceedings of the National Academy of Sciences of the United States of America; Proc Natl Acad Sci U S A. 2013	2013		yes	yes		alot of issues	return of results
Willemsen, Marjolein H; Kleefstra, Tjitske; Willemsen MH, Kleefstra T.	Genetic diagnostics in intellectual disability what is the benefit?	Nederlands tijdschrift voor geneeskunde; Ned Tijdschr Geneeskd. 2014	2014		no	no		article in dutch	article is in german
Willemsen, M.H.; Kleefstra, T. & Yntema, H.G.	Exome sequencing in the diagnostics of developmental delay	Tijdschrift voor Kindergeneeskunde	2014		no	no		article in dutch	not relevant
Prokisch, H.; Oexle, K.; Meitinger, T.; Prokisch, H.a b; Oexle, K.a & Meitinger, T.a b	Exome diagnostics are changing our view of mitochondrial diseases	MEDIZINISCHE GENETIK			no	no		article in german	article only available in german
Nakagawa, M.	Gene mutations; Up date	Clinical Neurology	2013		no	no		article in japanese	only abstract available
Borowiec, Maciej	CZY KLINICZNE WYKORZYSTANIE METOD WSPÃ“Å?CZESNEJ GENETYKI TO TYLKO DIAGNOSTYKA CZY JUÅ» INDYWIDUALIZOWANA TERAPIA? (Polish)	Przeglad Pediatryczny	2011		no	no		article in polish	could only find the polish version of the text with the link provided
Kumar, D.	Dilemmas of the genome sequencing in clinical medicine	Applied and Translational Genomics	2013	.	no	no		article withdrawn	the article has been withdrawn
Schwartz, Robert A. & Bhardwaj, Deepali	Kuwait 4th International Pediatric Dermatology Symposium 2012	International Journal of Dermatology	2013		no	no	R2N no	not relevant	not relevant
Dubé, Marie-Pierre; Bigras, Jean-Luc; Thibeault, Maryse; Bureau, Nathalie; Chetaille, Philippe; Richter, Andrea; Mercier, Jocelyne; Bellavance, Marc; Rohlicek, Charles; Rozen, Rima; Nemer, Mona; Khairy, Paul; Gendron, Roxanne & Andelfinger, Gregor	Design and rationale of a genetic cohort study on congenital cardiac disease experiences from a multi-institutional platform in Quebec	Cardiology in the Young	2011		no	no		biobank for research	not relevant
Jr, Alfred L George	Lessons learned from genetic testing for channelopathies	The Lancet Neurology	2014		no	no	R2N no	IF, VUS, Quality standards	not relevant
Yang, Yaping Muzny, Donna M. Xia, Fan Niu, Zhiyv Person, Richard Ding, Yan Ward, Patricia Braxton, Alicia Wang, Min Buhay, Christian Veeraraghavan, Narayanan Hawes, Alicia Chiang, Theodore Leduc, Magalie Beuten, Joke Zhang, Jing He, Weimin Scull, Jennifer Willis, Alecia Landsverk, Megan Craigen, William J. Bekheirnia, Mir Reza Stray-Pedersen, Asbjorg Liu, Pengfei Wen, Shu Alcaraz, Wendy Cui, Hong…	Molecular Findings Among Patients Referred for Clinical Whole-Exome Sequencing	Obstetrical & Gynecological Survey March 2015	2015		no	no	R2N no	IF, diagnostic yield, focused on efficiency	not right focus
Jongbloed, J.D.H.; Psafalvi, A.; Kerstjens-Frederikse, W.S.; Sinke, R.J. & Van Tintelen, J.P.; Jongbloed J.D.H., Psafalvi A., Kerstjens-Frederikse W.S., Sinke R.J., Van Tintelen J.P.	New clinical molecular diagnostic methods for congenital and inherited heart disease	Expert Opinion on Medical Diagnostics;	2011		no	no	R2N no	Section on ethical issues	issues, but positive
Kwan, Antonia; Church, Joseph A.; Cowan, Morton J.; Agarwal, Rajni; Kapoor, Neena; Kohn, Donald B.; Lewis, David B.; McGhee, Sean A.; Moore, Theodore B.; Stiehm, E. Richard; Porteus, Matthew; Aznar, Constantino P.; Currier, Robert; Lorey, Fred & Puck, Jennifer M.	Newborn screening for severe combined immunodeficiency and T-cell lymphopenia in California Results of the first 2 years	Journal of Allergy and Clinical Immunology	2013		no	no	R2N no	not relevant	not relevant
Godley, Lucy A.	Inherited Predisposition to Acute Myeloid Leukemia	Seminars in Hematology	2014		no	no		collaboration as a solution	issues, but positive
Hennekam, Raoul C. M.; Biesecker, Leslie G.; Hennekam, R.C.M.a & Biesecker, L.G.b	Next-Generation Sequencing Demands Next-Generation Phenotyping	HUMAN MUTATION	2012		no	no	R2N no	not right technology	not right technology
Allyse, Megan & Michie, Marsha; Allyse, M. & Michie, M.; Allyse M., Michie M.	Not-so-incidental findings the ACMG recommendations on the reporting of incidental findings in clinical whole genome and whole exome sequencing	Trends in Biotechnology ; Trends in Biotechnology;	2013		No	no		comment on ACMG	not techno user
Berg, Jonathan S.	Genome-Scale Sequencing in Clinical Care	JAMA: Journal of the American Medical Association	2014		yes	yes		comments on articles describing implementation of Wes. Comments on utility of having a diagnosis, not only biological.	psychosocial, incidental fidings, physian
Feero W.G.	Clinical application of whole-genome sequencing Proceed with care		2014		no	no		communicating results but not focusing on exome	communicating results but not focusing on exome
Kurian, Allison W. a,b Kingham, Kerry E. a,c Ford, James M. a,c,d	Next-generation sequencing for hereditary breast and gynecologic cancer risk assessment	Current Opinion in Obstetrics & Gynecology February 2015	2015		no	no	R2N no	not right technology	not right technology
Grada, Ayman & Weinbrecht, Kate	Next-Generation Sequencing Methodology and Application	Journal of Investigative Dermatology	2013		no	no	R2N no	Cost, interpretation, but WES section positive	not right focus
Roberts, Nicola D.; Kortschak, R. Daniel; Parker, Wendy T.; Schreiber, Andreas W.; Branford, Susan; Scott, Hamish S.; Glonek, Garique & Adelson, David L.; Roberts, Nicola D.; Kortschak, R. Daniel; Parker, Wendy T.; Schreiber, Andreas W.; Branford, Susan; Scott, Hamish S.; Glonek, Garique; Adelson, David L.; Roberts ND, Kortschak RD, Parker WT, Schreiber AW, Branford S, Scott HS, Glonek G, Adelson…	A comparative analysis of algorithms for somatic SNV detection in cancer	Bioinformatics; Bioinformatics. 2013	2013		no	no		Compares softwares for exome data analysis	no ethical issue
Merker JD, Valouev A, Gotlib J	Next-generation sequencing in hematologic malignancies what will be the dividends?		2012		yes	yes		Consent, research results	Consent, research results
Gartland, KMA; Bruschi, F; Dundar, M; Gahan, PB; Magni, MP Viola & Akbarova, Y	Progress towards the "Golden Age' of biotechnology	Current Opinion in Biotechnology	2013		no	no	R2N no	coordination, databases, but focused on research	not relevant
Persico, Antonio M. & Napolioni, Valerio	Autism genetics	Behavioural Brain Research	2013		no	no		correct interpretation of variants will necessitate the integration of data from various sources	not relevant, research
Burke, Wylie; Trinidad, Susan Brown; Clayton, Ellen Wright; Burke W, Trinidad SB, Clayton EW.; Burke, W.a; Trinidad, S.B.a & Clayton, E.W.b	Seeking Genomic Knowledge The Case for Clinical Restraint	HASTINGS LAW JOURNAL; Hastings Law J. 2013	2013		no	no	R2N no	focused on that ! But not techno user	not techno user
Abend, Nicholas S.; Bearden, David; Helbig, Ingo; McGuire, Jennifer; Narula, Sona; Panzer, Jessica A.; Topjian, Alexis & Dlugos, Dennis J.	Status Epilepticus and Refractory Status Epilepticus Management	Seminars in Pediatric Neurology	2014		no	no	R2N no	turnaround time is better ! Positive	not relevant
Wei, Yuan; Xu, Fang & Li, Peining	Technology-Driven and Evidence-Based Genomic Analysis for Integrated Pediatric and Prenatal Genetics Evaluation	Journal of Genetics and Genomics	2013		no	no	R2N no	need for databases, resources, collaborations	not relevant
Nguyen, M.T. & Charlebois, K.; Nguyen MT, Charlebois K.	The clinical utility of whole-exome sequencing in the context of rare diseases - the changing tides of medical practice	Clinical Genetics; Clin Genet. 2014	2014		no	no	R2N no	not technology user	not technology user
Williams, Eli S. PhD Hegde, Madhuri PhD, FACMG	Implementing Genomic Medicine in Pathology	Advances in Anatomic Pathology July 2013	2013		yes	yes		cost and others	incidental findings, counseling
Merritt, J.; Askenazi, David & Hahn, Si	Newborn screening and renal disease where we have been; where we are now; where we are going	Pediatric Nephrology	2012		yes	yes		cost and others in ccl but not directly linked to NGS	costs
Campuzano, Oscar; Allegue, Catarina; Sarquella-Brugada, Georgia; Coll, Monica; Mates, Jesus; Alcalde, Mireia; Ferrer-Costa, Carles; Iglesias, Anna; Brugada, Josep & Brugada, Ramon	The role of clinical, genetic and segregation evaluation in sudden infant death	Forensic Science International	2014		no	no	R2N no	collaboration as a solution	not relevant
Teekakirikul, Polakit; Kelly, Melissa A.; Rehm, Heidi L.; Lakdawala, Neal K. & Funke, Birgit H.	Inherited Cardiomyopathies Molecular Genetics and Clinical Genetic Testing in the Postgenomic Era	The Journal of Molecular Diagnostics	2013		yes	yes		cost complexity	interpretation
Giampaoli, S.; Chillemi, G.; Valeriani, F.; Lazzaro, D.; Borro, M.; Gentile, G.; Simmaco, M.; Zanni, G.; Berti, A. & Spica, V. Romano	The SNPs in the human genetic blueprint era	New Biotechnology	2013		no	no	R2N no	whole section, but not focused on WES	not relevant
Akoury, Elie; El Zir, Elie; Mansour, Ahmad; Mégarban, Andr; Majewski, Jacek & Slim, Rima; Akoury, E.a; El Zir, E.b; Mansour, A.c; Mégarbané, A.d; Majewski, J.e & Slim, R.a	A novel 5-bp deletion in Clarin 1 in a family with Usher syndrome	Ophthalmic Genetics	2011		no	no		Cost is going down but no issue	no implementation issue
Sailer, A.a; Scholz, S.W.b c; Gibbs, J.R.a c; Tucci, A.c; Johnson, J.O.c; Wood, N.W.a; Plagnol, V.a; Hummerich, H.d; Ding, J.c; Hernandez, D.a c; Hardy, J.a; Federoff, H.J.b; Traynor, B.J.c e; Singleton, A.B.c & Houlden, H.a; Sailer, Anna; Scholz, Sonja W.; Gibbs, J. Raphael; Tucci, Arianna; Johnson, Janel O.; Wood, Nicholas W.; Plagnol, Vincent; Hummerich, Holger; Ding, Jinhui; Hernandez, Dena; …	Exome sequencing in an SCA14 family demonstrates its utility in diagnosing heterogeneous diseases	Neurology; NEUROLOGY; Neurology. 2012; Neurology July 10, 2012			no	no		cost is mentioned but simply saying that it will go lower.	issues, but positive
Mardis, Elaine R.	The translation of cancer genomics time for a revolution in clinical cancer care	Genome Medicine	2014		no	no	R2N no	education, communication, vus, but solutions provided	not right focus
Slack, Graham W. MD Gascoyne, Randy D. MD	Next-generation Sequencing Discoveries in Lymphoma	Advances in Anatomic Pathology March 2013	2013		no	no		cost, but for research not clinical	not relevant
Iglesias, Alejandro; Anyane-Yeboa, Kwame; Wynn, Julia; Wilson, Ashley; Cho, Megan Truitt; Guzman, Edwin; Sisson, Rebecca; Egan, Claire; Chung, Wendy K.; Iglesias A, Anyane-Yeboa K, Wynn J, Wilson A, Truitt Cho M, Guzman E, Sisson R, Egan C, Chung WK.	The usefulness of whole-exome sequencing in routine clinical practice	GENETICS IN MEDICINE; Genet Med. 2014	2014		no	no	R2N no	Several ELSI but positive	issues, but positive
Coury, Daniel L.; Swedo, Susan E.; Thurm, Audrey E.; Miller, David T.; Veenstra-VanderWeele, Jeremy M.; Carbone, Paul S. & Taylor, Julie Lounds	Treating the Whole Person With Autism The Proceedings of the Autism Speaks National Autism Conference	Current Problems in Pediatric and Adolescent Health Care	2014		no	no	R2N no	cost	not relevant
Bick, David; Dimmock, David; Bick D, Dimmock D.; Bick, D. & Dimmock, D.; Bick, David Dimmock, David	Whole exome and whole genome sequencing	CURRENT OPINION IN PEDIATRICS; Curr Opin Pediatr. 2011; Current Opinion in Pediatrics December 2011			no	no	R2N no	many issues but finds solution	not right techno
Vasta, Valeria; Merritt Ii, J Lawrence; Saneto, Russell P. & Hahn, Si Houn	Next-generation sequencing for mitochondrial diseases A wide diagnostic spectrum	Pediatrics International	2012		yes	yes		Cost, interpretation, standards	costs, VUS, interpretation, late-onset, untreatable
Urban, T.J.	Whole-genome sequencing in pharmacogenetics	Pharmacogenomics	2013		no	no	R2N no	not relevant	not relevant
Dacic, Sanja MD, PhD Nikiforova, Marina N. MD	Present and Future Molecular Testing of Lung Carcinoma	Advances in Anatomic Pathology March 2014	2014		yes	yes		cost, storage	issues
Smith, A; Boycott, KM; Jarinova, O	Lake Louise Mutation Detection Meeting 2013 Clinical Translation of Next-Generation Sequencing Requires Optimization of Workflows and Interpretation of Variants		2014		yes	yes		cost, storage, data sharing	time-to-diagnosis, accuracy, predictability
Judge, Daniel P.	Why Should Cardiologists Consider Genetic Testing for Hypertrophic Cardiomyopathy?âˆ—	JACC: Heart Failure	2015		no	no	R2N no	not relevant	not relevant
Neveling, Kornelia; Feenstra, Ilse; Gilissen, Christian; Hoefsloot, Lies H.; Kamsteeg, Erik-Jan; Mensenkamp, Arjen R.; Rodenburg, Richard J. T.; Yntema, Helger G.; Spruijt, Liesbeth; Vermeer, Sascha; Rinne, Tuula; van Gassen, Koen L.; Bodmer, Danielle; Lugtenberg, Dorien; de Reuver, Rick; Buijsman, Wendy; Derks, Ronny C.; Wieskamp, Nienke; van den Heuvel, Bert; Ligtenberg, Marjolijn J. L.; Kremer…	A Post-Hoc Comparison of the Utility of Sanger Sequencing and Exome Sequencing for the Diagnosis of Heterogeneous Diseases	HUMAN MUTATION	2013		yes	yes		Costs etc	diagnosis, standard, cost
Cooper, Gregory M.; Coe, Bradley P.; Girirajan, Santhosh; Rosenfeld, Jill A.; Vu, Tiffany H.; Baker, Carl; Williams, Charles; Stalker, Heather; Hamid, Rizwan; Hannig, Vickie; Abdel-Hamid, Hoda; Bader, Patricia; McCracken, Elizabeth; Niyazov, Dmitriy; Leppig, Kathleen; Thiese, Heidi; Hummel, Marybeth; Alexander, Nora; Gorski, Jerome & Kussmann, Jennifer	A copy number variation morbidity map of developmental delay	Nature Genetics	2011		no	no		creates CNV map in ID and DD	no ethical issue
Raffan, E. & Semple, R.K.; Raffan, Eleanor; Semple, Robert K.	Next generation sequencing-implications for clinical practice	British Medical Bulletin			yes	yes		Dedicated section	many issues
Schrijver, Iris; Aziz, Nazneen; Farkas, Daniel H.; Furtado, Manohar; Gonzalez, Andrea Ferreira; Greiner, Timothy C.; Grody, Wayne W.; Hambuch, Tina; Kalman, Lisa; Kant, Jeffrey A.; Klein, Roger D.; Leonard, Debra G.B.; Lubin, Ira M.; Mao, Rong; Nagan, Narasimhan; Pratt, Victoria M.; Sobel, Mark E.; Voelkerding, Karl V. & Gibson, Jane S.	Opportunities and Challenges Associated with Clinical Diagnostic Genome Sequencing A Report of the Association for Molecular Pathology	The Journal of Molecular Diagnostics	2012		no	no	R2N no	alot of issues, but recommendation	recommendation
Bennett, Nigel C. & Farah, Camile S.	Next-Generation Sequencing in Clinical Oncology Next Steps Towards Clinical Validation	Cancers	2014		no	no	R2N no	focused on this, but recommendation	not right focus
Holley, Tara; Lenkiewicz, Elizabeth; Evers, Lisa; Tembe, Waibhav; Ruiz, Christian; Gsponer, Joel R.; Rentsch, Cyrill A.; Bubendorf, Lukas; Stapleton, Mark; Amorese, Doug; Legendre, Christophe; Cunliffe, Heather E.; McCullough, Ann E.; Pockaj, Barbara; Craig, David; Carpten, John; Von Hoff, Daniel; Iacobuzio-Donahue, Christine & Barrett, Michael T.; Holley T, Lenkiewicz E, Evers L, Tembe W, Ruiz C…	Deep Clonal Profiling of Formalin Fixed Paraffin Embedded Clinical Samples	PLoS ONE;	2012		No	no		Describes technique to use cancer tissue samples	not relevant
Kaufman, David; Curnutte, Margaret & McGuire, Amy L.	Clinical Integration of Next Generation Sequencing A Policy Analysis	Journal of Law, Medicine & Ethics	2014		no	no	R2N no	implementation policy, not techno users	not techno user
Lunshof, Jeantine E.; Lunshof, J.E.a b	Whole genomes, small children, big questions	PERSONALIZED MEDICINE	2012		no	no	R2N no	many issues, but recommendation	not relevant
Kamalakaran, Sitharthan; Varadan, Vinay; Janevski, Angel; Banerjee, Nilanjana; Tuck, David; McCombie, W. Richard; Dimitrova, Nevenka & Harris, Lyndsay N.	Translating next generation sequencing to practice Opportunities and necessary steps	Molecular Oncology	2013		yes	yes		education training regulation approval and all	many issues
Ho, Edwin BEng * Bhindi, Ravinay MBBS, PhD, FRACP * Ashley, Euan A. MRCP, DPhil + Figtree, Gemma A. MBBS, DPhil, FRACP *	Genetic Analysis in Cardiovascular Disease A Clinical Perspective	Cardiology in Review March/April 2011	2011		no	no		education, but not focused on exome sequencing but on research findings	not right techno
Henderson, Gail E.; Wolf, Susan M.; Kuczynski, Kristine J.; Joffe, Steven; Sharp, Richard R.; Parsons, D. Williams; Knoppers, Bartha M.; Yu, Joon-Ho & Appelbaum, Paul S.; Henderson, GE; Wolf, SM; Kuczynski, KJ; Joffe, S; Sharp, RR; Parsons, DW; Knoppers, BM; Yu, JH; Appelbaum, PS	The Challenge of Informed Consent and Return of Results in Translational Genomics Empirical Analysis and Recommendations	Journal of Law, Medicine & Ethics;	2014		no	no	R2N no	not technology user	not techo user
ACMG Board of Directors; [No author name available]	Points to consider in the clinical application of genomic sequencing	Genetics in Medicine;	2012		no	no	R2N no	recommendation	recommendation
Harrison, Victoria & Nemeth, Andrea H.	Genetic testing in neurology	Medicine	2012		no	no		elsi about genetics, solutions provided	issues, but positive
German National Ethics Council	The future of genetic diagnosis – from research to clinical practice		2013		no	no	R2N no	recommendation	recommendation
ming, XU Chen	Application of the High-throughput Technologies in Preimplantation Genetic Diagnosisc	Journal of International Reproductive Health/Family Planning	2013		no	no		embryo screening not disease	link leads to chinese version of the article, only the abstract is available in english
van El, Carla G; Cornel, Martina C; Borry, Pascal; Hastings, Ros J; Fellmann, Florence; Hodgson, Shirley V; Howard, Heidi C; Cambon-Thomsen, Anne; Knoppers, Bartha M; Meijers-Heijboer, Hanne; Scheffer, Hans; Tranebjaerg, Lisbeth; Dondorp, Wybo & de Wert, Guido MWR; van El, Carla G; Cornel, Martina C; Borry, Pascal; Hastings, Ros J; Fellmann, Florence; Hodgson, Shirley V; Howard, Heidi C; Cambon-T…	Whole-genome sequencing in health care, Recommendations of the European Society of Human Genetics	European Journal of Human Genetics;	2013		no	no	R2N no	recommendation	recommendation
Anna Middleton*,1, Chris Patch2, Jennifer Wiggins3, Kathy Barnes4, Gill Crawford5, Caroline Benjamin6, Anita Bruce7, on behalf of the Association of Genetic Nurses and Counsellors in the United Kingdom and Ireland	Position statement on opportunistic genomic screening from the Association of Genetic Nurses and Counsellors (UK and Ireland)	; European Journal of Human Genetics	2014		no	no	R2N no	recommendation	recommendation
; Presidential Commission for the Study of bioimplementation issues	PRIVACY and PROGRESS in Whole Genome Sequencing		2012		no	no	R2N no	recommendation	recommendation
Mahon, Suzanne M.; Mahon S.M.	Next-Generation DNA Sequencing Implications for Oncology Care	Oncology Nursing Forum;	2013		yes	yes		ethical challenges	many issues
Mayer, Alan N. MD, PhD 1,2 Dimmock, David P. MD 1,3,7 Arca, Marjorie J. MD 6 Bick, David P. MD 1,3,7 Verbsky, James W. MD, PhD 1,4 Worthey, Elizabeth A. PhD 1,7 Jacob, Howard J. PhD 1,7,8 Margolis, David A. MD 1,5	A timely arrival for genomic medicine	Genetics in Medicine March 2011	2011		yes	yes		ethical considerations and cost	costs, consent
Zawati, Ma'n H.; Parry, David; Thorogood, Adrian; Minh Thu Nguyen; Boycott, Kym M.; Rosenblatt, David; Knoppers, Bartha Maria; Zawati MH, Parry D, Thorogood A, Nguyen MT, Boycott KM, Rosenblatt D, Knoppers BM.; Zawati, M.H.a; Parry, D.a; Thorogood, A.a; Nguyen, M.T.a; Boycott, K.M.b; Rosenblatt, D.c & Knoppers, B.M.a; Zawati M.H., Parry D., Thorogood A., Nguyen M.T., Boycott K.M., Rosenblatt D., …	Reporting results from whole-genome and whole-exome sequencing in clinical practice a proposal for Canada?	JOURNAL OF MEDICAL GENETICS; J Med Genet. 2014;	2014		no	no	R2N no	recommendation	not techno user
Rossor AM, Polke JM, Houlden H, Reilly MM	Clinical implications of genetic advances in Charcot-Marie-Tooth disease		2013		no	no		ethical considerations section, only mentions the future will be WES	ethical considerations section, only mentions the future will be WES
Bauer, Denis C.; Gaff, Clara; Dinger, Marcel E.; Caramins, Melody; Buske, Fabian A.; Fenech, Michael; Hansen, David & Cobiac, Lynne	Genomics and personalised whole-of-life healthcare	Trends in Molecular Medicine	2014		no	no	R2N no	focused on this, but recommendation	issues, but positive
Boyd, SD	Diagnostic Applications of High-Throughput DNA Sequencing		2013		yes	yes		ethical issues	ethical issues
Keogh, MJ; Chinnery, PF	Next generation sequencing for neurological diseases New hope or new hype?		2013		yes	yes		ethical issues	ethical issues
Lohmann K, Klein C	Next generation sequencing and the future of genetic diagnosis		2014		yes	yes		ethical issues	ethical issues
Debre, Patrice; Le Gall, Jean-Yves; Debré P, Le Gall JY.	Le contrôle génétique des maladies infectieuses : des lois de Mendel au séquençage de l’exome	BULLETIN DE L ACADEMIE NATIONALE DE MEDECINE; Bull Acad Natl Med. 2013; Bulletin de l'Academie Nationale de Medecine	2013		yes	no	R2N yes	1 sentence	only abstract available
Gillespie, Rachel L; Hall, Georgina & Black, Graeme C	Genetic testing for inherited ocular disease delivering on the promise at last?	Clinical & Experimental Ophthalmology	2014		yes	yes		ethical issues of high throughput testing	cost, genetic counseling, data storage, psychosocial, incidental findings
Vento, Jodie M. & Schmidt, Johanna L.	Genetic Testing in Child Neurology	Seminars in Pediatric Neurology	2012		yes	yes		ethical issues of pediatrics	incidental findings
Dutton-Regester K, Hayward NK	Whole genome and exome sequencing of melanoma a step toward personalized targeted therapy		2012		no	no		Ethical issues only mentioned, CLIA approval	Ethical issues only mentioned, CLIA approval
Rahimzadeh, Vasiliki & Bartlett, Gillian	Genetics and primary care where are we headed?	Journal of Translational Medicine	2014		no	no		Ethical perspective only recommendation	not techno user
; Dr Leila Luheshi and Dr Sobia Raza	Clinical whole genome analysis delivering the right diagnosis	; Phg foundation	2014		no	no		Not exome	not techno user
Glade Bender, Julia a Verma, Anupam b Schiffman, Joshua D. b	Translating genomic discoveries to the clinic in pediatric oncology	Current Opinion in Pediatrics February 2015	2015		yes	no	R2N yes	access to drugs, return of results, etc…	not relevant
Burke, Wylie & Korngiebel, Diane M.	Closing the Gap between Knowledge and Clinical Application Challenges for Genomic Translation	PLoS Genetics	2015		no	no		Extremely general, argues for a wider use of genomics in the clinic, does not address ethical issues.	not techno user
Gibson, Jane; Young, Stephen; Leng, Bing; Zreik, Riyam & Rao, Arundhati	Molecular diagnostic testing of cytology specimens current applications and future considerations	Journal of the American Society of Cytopathology	2014		yes	no	R2N yes	alot of issues	not right focus
Berg J.S., Adams M., Nassar N., Bizon C., Lee K., Schmitt C.P., Wilhelmsen K.C., Evans J.P.	An informatics approach to analyzing the incidentalome		2013		no	no		focus on IF	not only exome
Brion, M.; Quintela, I.; Sobrino, B.; Torres, M.; Allegue, C. & Carracedo, A.	New technologies in the genetic approach to sudden cardiac death in the young	Forensic Science International	2010		yes	no	R2N yes	collaboration	not relevant
Brothers, K.B.a; Langanke, M.b & Erdmann, P.c	Implications of the incidentalome for clinical pharmacogenomics	Pharmacogenomics	2013		no	no		focused on IF	issues, but positive
Jacob, Howard J.; Abrams, Kelly; Bick, David P.; Brodie, Kent; Dimmock, David P.; Farrell, Michael; Geurts, Jennifer; Harris, Jeremy; Helbling, Daniel; Joers, Barbara J.; Kliegman, Robert; Kowalski, George; Lazar, Jozef; Margolis, David A.; North, Paula; Northup, Jill; Roquemore-Goins, Altheia; Scharer, Gunter; Shimoyama, Mary; Strong, Kimberly; Taylor, Bradley; Tsaih, Shirng-Wern; Tschannen, Mic…	Genomics in Clinical Practice Lessons from the Front Lines	SCIENCE TRANSLATIONAL MEDICINE; Sci Transl Med. 2013	2013		yes	yes		focused on implementation	return of results
Capasso, Jenina E.	The cost of genetic testing for ocular disease who pays?	Current Opinion in Ophthalmology September 2014	2014		no	no		focused on reimbursement	not relevant
Kotzer, Katrina E.; Riley, Jacquelyn D.; Conta, Jessie H.; Anderson, Claire M.; Schahl, Kimberly A. & Goodenberger, McKinsey L.	Genetic testing utilization and the role of the laboratory genetic counselor	Clinica Chimica Acta	2014		no	no		focused on role of one specialist in the smart implementation of genetic technologies	not right techno
Mestroni, Luisa Begay, Rene L. Graw, Sharon L. Taylor, Matthew R.G.	Pharmacogenetics of heart failure	Current Opinion in Cardiology May 2014	2014		yes	no	R2N yes	communication	not relevant
Zwaigenbaum, Lonnie; Scherer, Stephen; Szatmari, Peter; Fombonne, Eric; Bryson, Susan E.; Hyde, Krista; Anognostou, Evdokia; Brian, Jessica; Evans, Alan; Hall, Geoff; Nicholas, David; Roberts, Wendy; Smith, Isabel; Vaillancourt, Tracy & Volden, Joanne	The NeuroDevNet Autism Spectrum Disorders Demonstration Project	Seminars in Pediatric Neurology	2011		yes	no	R2N yes	communication, collaboration, education	not relevant
Shashi V, McConkie-Rosell A, Schoch K, Kasturi V, Rehder C, Jiang YH, Goldstein DB, McDonald MT.; Shashi, V.a; Mcconkie-Rosell, A.a; Schoch, K.a; Kasturi, V.a; Rehder, C.b; Jiang, Y.a; Goldstein, D.c & Mcdonald, M.a	Practical considerations in the clinical application of whole-exome sequencing	Clin Genet. 2015; Clinical Genetics	2015		yes	yes		focused on this	many issues
Trakadis, Yannis J; Trakadis, Yannis J.; Trakadis YJ.; Trakadis, Y.J.	Patient-controlled encrypted genomic data an approach to advance clinical genomics	BMC Medical Genomics; BMC Med Genomics. 2012	2012		yes	yes		focused on this	many issues
Hucthagowder, Vishwanathan; Meyer, Rekha; Mullins, Chelsea; Nagarajan, Rakesh; DiPersio, John F.; Vij, Ravi; Tomasson, Michael H. & Kulkarni, Shashikant	Resequencing analysis of the candidate tyrosine kinase and RAS pathway gene families in multiple myeloma	Cancer Genetics	2012		yes	no	R2N yes	cost	not relevant
Liu, Zhi-Jun; Li, Hong-Fu; Tan, Guo-He; Tao, Qing-Qing; Ni, Wang; Cheng, Xue-Wen; Xiong, Zhi-Qi & Wu, Zhi-Ying	Identify mutation in amyotrophic lateral sclerosis cases using HaloPlex target enrichment system	Neurobiology of Aging	2014		yes	no	R2N yes	cost (1 sentence)	not relevant
MarÃ³di, LÃ¡szlÃ³	The creation and progress of the J Project in Eastern and Central Europe	Annals of the New York Academy of Sciences	2011		no	no		focused on training	not relevant
Takeichi, T.; Liu, L.; Fong, K.; Ozoemena, L.; McMillan, J.R.; Salam, A.; Campbell, P.; Akiyama, M.; Mellerio, J.E.; McLean, W.H.I.; Simpson, M.A. & McGrath, J.A.; Takeichi, T.; Liu, L.; Fong, K.; Ozoemena, L.; McMillan, J. R.; Salam, A.; Campbell, P.; Akiyama, M.; Mellerio, J. E.; McLean, W. H. I.; Simpson, M. A.; McGrath, J. A.; Takeichi T, Liu L, Fong K, Ozoemena L, McMillan JR, Salam A, Campb…	Whole-exome sequencing improves mutation detection in a diagnostic epidermolysis bullosa laboratory	British Journal of Dermatology; Br J Dermatol. 2015	2015		yes	no	R2N yes	cost analysis etc	not relevant
Facio, Flavia M; Sapp, Julie C; Linn, Amy & Biesecker, Leslie G	Approaches to informed consent for hypothesis-testing and hypothesis-generating clinical genomics research	BMC Medical Genomics	2012		no	no		Focuses on ethical issues of RESEARCH	not relevant
Biesecker, Barbara Bowles; Peay, Holly Landrum; Biesecker BB, Peay HL.; Biesecker, B.B. & Peay, H.L.	Genomic sequencing for psychiatric disorders promise and challenge	INTERNATIONAL JOURNAL OF NEUROPSYCHOPHARMACOLOGY; Int J Neuropsychopharmacol. 2013	2013		no	no		focuses on research !! genetic discrimination	issues, but positive
Abdel-Wahab, Omar	Molecular genetics of acute myeloid leukemia clinical implications and opportunities for integrating genomics into clinical practice	Hematology	2012		yes	no	R2N yes	Cost turnaround time	not relevant
Trynka, Gosia; Wijmenga, Cisca & van Heel, David A.	A genetic perspective on coeliac disease	Trends in Molecular Medicine	2010		no	no		genetics of a disease	no ethical issue
Du, Xiaonan; An, Yu; Yu, Lifei; Liu, Renchao; Qin, Yanrong; Guo, Xiaohong; Sun, Daokan; Zhou, Shuizhen; Wu, Bailin; hui Jiang, Yong & Wang, Yi	A genomic copy number variant analysis implicates the MBD5 and HNRNPU genes in Chinese children with infantile spasms and expands the clinical spectrum of 2q231 deletion	BMC Medical Genetics	2014		no	no		genetics of a disease	no ethical issue
Tang, Yingying; Stahl-Herz, Jay & Sampson, Barbara A.	Molecular diagnostics of cardiovascular diseases in sudden unexplained death	Cardiovascular Pathology	2014		yes	no	R2N yes	cost, communication	not relevant
Xue Y, Ankala A, Wilcox WR, Hegde MR	Solving the molecular diagnostic testing conundrum for Mendelian disorders in the era of next-generation sequencing single-gene, gene panel, or exome/genome sequencing		2014		yes	yes		has a section on ethical issues !	has a section on ethical issues !
Newman, W.G.a b & Black, G.C.a b	Delivery of a clinical genomics service	Genes	2014		yes	yes		identification of implementation challenges	many issues
Sanchez, Matias; Levine, Ross L. & Rampal, Raajit	Integrating Genomics Into Prognostic Models for AML	Seminars in Hematology	2014		yes	no	R2N yes	cost, standards, turnaround time	not relevant
Simons, Cas; Wolf, NicoleÂ I.; McNeil, Nathan; Caldovic, Ljubica; Devaney, JosephÂ M.; Takanohashi, Asako; Crawford, Joanna; Ru, Kelin; Grimmond, SeanÂ M.; Miller, David; Tonduti, Davide; Schmidt, JohannaÂ L.; Chudnow, RobertÂ S.; vanÂ Coster, Rudy; Lagae, Lieven; Kisler, Jill; Sperner, JÃ¼rgen; vanÂ derÂ Knaap, MarjoÂ S.; Schiffmann, Raphael; Taft, RyanÂ J. & Vanderver, Adeline	A De Novo Mutation in the Î²-Tubulin Gene TUBB4A Results in the Leukoencephalopathy Hypomyelination with Atrophy of the Basal Ganglia and Cerebellum	The American Journal of Human Genetics	2013		no	no		identifies new mutation in a rare disease	no ethical issue
Arts, Heleen & Knoers, Nine	Current insights into renal ciliopathies what can genetics teach us?	Pediatric Nephrology	2013		yes	no	R2N yes	ethical implications of NGS	not relevant
Xuan, Jiekun; Yu, Ying; Qing, Tao; Guo, Lei & Shi, Leming; Xuan, Jiekun; Yu, Ying; Qing, Tao; Guo, Lei; Shi, Leming; Xuan J, Yu Y, Qing T, Guo L, Shi L.; Xuan, J.a b; Yu, Y.a; Qing, T.a; Guo, L.b & Shi, L.a b; Xuan, JK; Yu, Y; Qing, T; Guo, L; Shi, LM	Next-generation sequencing in the clinic Promises and challenges	Cancer Letters; Cancer Letters ; Cancer Lett. 2013;	2013		yes	no	R2N yes	ethical issues	not right techno
QuintÃ¡ns, B.; OrdÃ³Ã±ez-Ugalde, A.; Cacheiro, P.; Carracedo, A. & Sobrido, M.J.	Medical genomics The intricate path from genetic variant identification to clinical interpretation	Applied & Translational Genomics	2014		yes	no	R2N yes	focused on this	not right focus
Blue, Gillian M.; Kirk, Edwin P.; Giannoulatou, Eleni; Dunwoodie, Sally L.; Ho, Joshua W.K.; Hilton, Desiree C.K.; White, Susan M.; Sholler, Gary F.; Harvey, Richard P. & Winlaw, David S.; Blue, Gillian M.; Kirk, Edwin P.; Giannoulatou, Eleni; Dunwoodie, Sally L.; Ho, Joshua W. K.; Hilton, Desiree C. K.; White, Susan M.; Sholler, Gary F.; Harvey, Richard P.; Winlaw, David S.; Blue GM, Kirk EP, Gi…	Targeted Next-Generation Sequencing Identifies Pathogenic Variants in Familial Congenital Heart Disease	Journal of the American College of Cardiology (JACC); Journal of the American College of Cardiology ; JOURNAL OF THE AMERICAN COLLEGE OF CARDIOLOGY; J Am Coll Cardiol. 2014	2014		yes	no	R2N yes	IF	not relevant
Arboleda, VA; Lee, H; SÃ¡nchez, FJ; Délot, EC; Sandberg, DE; Grody, WW; Nelson, SF & Vilain, E	Targeted massively parallel sequencing provides comprehensive genetic diagnosis for patients with disorders of sex development	Clinical Genetics	2013		yes	no	R2N yes	IF	not relevant
Gerrard, Gareth; ValgaÃ±Ã³n, Mikel; Foong, Hui En; Kasperaviciute, Dalia; Iskander, Deena; Game, Laurence; MÃ¼ller, Michael; Aitman, Timothy J.; Roberts, Irene; Fuente, Josu; Foroni, Letizia & Karadimitris, Anastasios	Target enrichment and high-throughput sequencing of 80 ribosomal protein genes to identify mutations associated with Diamond-Blackfan anaemia	British Journal of Haematology	2013		yes	no	R2N yes	IF	not relevant
Remuzzi, Giuseppe; Benigni, Ariela; Finkelstein, Fredric O; Grunfeld, Jean-Pierre; Joly, Dominique; Katz, Ivor; Liu, Zhi-Hong; Miyata, Toshio; Perico, Norberto; Rodriguez-Iturbe, Bernardo; Antiga, Luca; Schaefer, Franz; Schieppati, Arrigo; Schrier, Robert W & Tonelli, Marcello	Kidney failure aims for the next 10 years and barriers to success	The Lancet	2013		yes	no	R2N yes	IF	not relevant
Boycott, Kym M.; Vanstone, Megan R.; Bulman, Dennis E. & MacKenzie, Alex E.	Rare-disease genetics in the era of next-generation sequencing discovery to translation	Nature Reviews Genetics	2013		yes	yes		IF and others	many issues
Schrijver, Iris; Aziz, Nazneen; Jennings, Lawrence J.; Richards, Carolyn Sue; Voelkerding, Karl V. & Weck, Karen E.	Methods-Based Proficiency Testing in Molecular Genetic Pathology	The Journal of Molecular Diagnostics	2014		yes	no	R2N yes	IF	not relevant
Wynn, J.a; Martinez, J.a; Duong, J.b; Zhang, Y.b; Phelan, J.c; Fyer, A.d; Klitzman, R.d; Appelbaum, P.S.d & Chung, W.K.a e	Association of Researcher Characteristics with Views on Return of Incidental Findings from Genomic Research	Journal of Genetic Counseling	2015		no	no		IF from research not clinical	not relevant, research
Fullerton, Stephanie M.; Trinidad, Susan Brown; Jarvik, Gail P. & Burke, Wylie	Beneficence, Clinical Urgency, and the Return of Individual Research Results to Relatives	American Journal of Bioethics	2012		no	no		IF from research not clinical	not relevant, research
KNOPPERS, BARTHA	Children First	GeneWatch	2012		no	no		IF only	not techno user
Sikkema-Raddatz, B.a; Johansson, L.F.a; de Boer, E.N.a; Almomani, R.a; Boven, L.G.a; van den Berg, M.P.b; van Spaendonck-Zwarts, K.Y.a; van Tintelen, J.P.a; Sijmons, R.H.a; Jongbloed, J.D.H.a & Sinke, R.J.a	Targeted Next-Generation Sequencing can Replace Sanger Sequencing in Clinical Diagnostics	Human Mutation	2013		yes	no	R2N yes	IF	not right focus
Rees, Mark I.	The genetics of epilepsy"The past, the present and future	Seizure	2010		yes	no	R2N yes	IF and interpretation complexity	not relevant
McNally, Elizabeth M. & Jr., Alfred L. George	New Approaches to Establish Genetic Causality	Trends in Cardiovascular Medicine	2015		yes	no	R2N yes	IF, actionability, collaboration	not relevant
Goldberg, Allon PT, PhD Curtis, Catherine L. PT, EdD Kleim, Jeffrey A. PhD; Goldberg, Allon; Curtis, Catherine L.; Kleim, Jeffrey A.; Goldberg A, Curtis CL, Kleim JA.; Goldberg, A.; Curtis, C.L. & Kleim, J.A.	Linking Genes to Neurological Clinical Practice The Genomic Basis for Neurorehabilitation	Journal of Neurologic Physical Therapy January 2015; JOURNAL OF NEUROLOGIC PHYSICAL THERAPY; J Neurol Phys Ther. 2015	2015; 2014		yes	no	R2N yes	IF, and a lot of others.	not right focus
Lazaridis, Konstantinos N.; McAllister, Tammy M.; Babovic-Vuksanovic, Dusica; Beck, Scott A.; Borad, Mitesh J.; Bryce, Alan H.; Chanan-Khan, Asher A.; Ferber, Matthew J.; Fonseca, Rafael; Johnson, Kiley J.; Klee, Eric W.; Lindor, Noralane M.; McCormick, Jennifer B.; McWilliams, Robert R.; Parker, Alexander S.; Riegert-Johnson, Douglas L.; Vitek, Carolyn R. Rohrer; Schahl, Kimberly A.; Schultz, Cl…	Implementing individualized medicine into the medical practice	AMERICAN JOURNAL OF MEDICAL GENETICS PART C-SEMINARS IN MEDICAL GENETICS; Am J Med Genet C Semin Med Genet. 2014; American Journal of Medical Genetics, Part C: Seminars in Medical Genetics	2014		yes	no	R2N yes	IF, bioehics and others	issues, but positive
Sayson, Bryan; Popurs, Marioara Angela Moisa; Lafek, Mirafe; Berkow, Ruth; Stockler-Ipsiroglu, Sylvia & van Karnebeek, Clara D.M.; Sayson, B.a b c f; Popurs, M.A.M.b c d; Lafek, M.b c d; Berkow, R.c; Stockler-Ipsiroglu, S.b c d e f & Van Karnebeek, C.D.M.b c d e f g	Retrospective analysis supports algorithm as efficient diagnostic approach to treatable intellectual developmental disabilities	Molecular Genetics and Metabolism ; Molecular Genetics and Metabolism	2015		yes	no	R2N yes	IF, coverage, turnaround, cost	not relevant
Vorderstrasse, Allison A.; Hammer, Marilyn J. & Dungan, Jennifer R.	Nursing Implications of Personalized and Precision Medicine	Seminars in Oncology Nursing	2014		yes	no	R2N yes	IF, education, collaboration	issues, but positive
Singleton AB	Exome sequencing a transformative technology	The Lancet Neurology	2011		yes	no	R2N yes	IF, training	no issue
Babkina, Natalia & Jr., John M. Graham	New genetic testing in prenatal diagnosis	Seminars in Fetal and Neonatal Medicine	2014		yes	yes		IF, turnaround, cost	many issues
Agrawal, Yash Pal & Rennert, Hanna	Pharmacogenomics and the Future of Toxicology Testing	Clinics in Laboratory Medicine	2012		yes	no	R2N yes	IF, vus, standards	not relevant
Katsanis, Sara Huston & Katsanis, Nicholas	Molecular genetic testing and the future of clinical genomics	Nature Reviews Genetics	2013		yes	no	R2N yes	implementation challenges	not techno user
Pan, Stephen & Knowles, Joshua W.	Exploring Predisposition and Treatment Response"the Promise of Genomics	Progress in Cardiovascular Diseases	2012		yes	no	R2N yes	implementation issues	not right techno
Auer, Rebecca L. & Cotter, Finbarr E.	A defining moment for hairy cell leukaemia	British Journal of Haematology	2011		no	no		impact of BRAF mutations on hary cell leukemia	no ethical issue
Lee, Hane; Nelson, Stanley F.; Lee, H.a & Nelson, S.F.b	Rethinking clinical practice clinical implementation of exome sequencing	PERSONALIZED MEDICINE	2012		yes	yes		implementation challenges	interdisciplinary team
Euhus, David M. & Robinson, Linda	Genetic Predisposition Syndromes and Their Management	Surgical Clinics of North America	2013		yes	no	R2N yes	issues	issues, but positive
Wigle, Dennis A.	Biologic Approaches to Drug Selection and Targeted Therapy Hype or Clinical Reality?	Thoracic Surgery Clinics	2013		yes	yes		implementation challenges	testing, education
Lacroix, Ludovic; Boichard, Amelie; André, Fabrice & Soria, Jean-Charles	Genomes in the clinic the Gustave Roussy Cancer Center experience	Current Opinion in Genetics & Development	2014		yes	yes		implementation description	timeline, costs
Pfeifer, John D.	Clinical next generation sequencing in cancer	Cancer Genetics	2013		yes	yes		implementation details	cost, insurance reimbursement
Atwal, Paldeep Singh; Brennan, Marie-Louise; Cox, Rachel; Niaki, Michael; Platt, Julia; Homeyer, Margaret; Kwan, Andrea; Parkin, Sylvie; Schelley, Susan; Slattery, Leah; Wilnai, Yael; Bernstein, Jonathan Adam; Enns, Gregory M.; Hudgins, Louanne	Clinical whole-exome sequencing are we there yet?	GENETICS IN MEDICINE	2014		yes	yes		implementation details	many issues
Gullapalli, R.R.; Lyons-Weiler, M.; Petrosko, P.; Dhir, R.; Becich, M.J. & LaFramboise, W.A.	Clinical Integration of Next-Generation Sequencing Technology	Clinics in Laboratory Medicine	2012		yes	yes		implementation details	many issues
Ream, Margie A. & Mikati, Mohamad A.; Ream, Margie A.; Mikati, Mohamad A.; Ream MA, Mikati MA.; Ream, M.A.a b & Mikati, M.A.a	Clinical utility of genetic testing in pediatric drug-resistant epilepsy A pilot study	Epilepsy & Behavior; Epilepsy & Behavior ; Epilepsy Behav. 2014; Epilepsy and Behavior	2014		yes	yes		implementation details	many issues
van Zelst-Stams, W.A.; Scheffer, H. & Veltman, J.A.	Clinical exome sequencing in daily practice 1,000 patients and beyond	Genome Medicine	2014		yes	yes		implementation details	many issues
Sisodiya, Sanjay M.	Genetic screening and diagnosis in epilepsy?	Current Opinion in Neurology April 2015	2015		yes	yes		implementation discussed	many issues
Ankala, Arunkanth & Hegde, Madhuri R.	Gamut of Genetic Testing for Neonatal Care	Clinics in Perinatology	2015		no	no		implementation discussed but no big issue identified all positive!	no ethical issue
Huser, Vojtech; Sincan, Murat & Cimino, James J.	Developing genomic knowledge bases and databases to support clinical management current perspectives	Pharmacogenomics & Personalized Medicine	2014		yes	yes		implementation discussion	many issues
Teeuw, Marieke; Waisfisz, Quinten; Zwijnenburg, Petra J.G.; Sistermans, Erik A.; Weiss, Marjan M.; Henneman, Lidewij; ten Kate, Leo P.; Cornel, Martina C. & Meijers-Heijboer, Hanne	First steps in exploring prospective exome sequencing of consanguineous couples	European Journal of Medical Genetics	2014		no	no		implementation exemple, just argues that yes possible to implement in the clinic but no issues…	not right focus
Russell, Mark; Roberts, Amy E.; Abrams, Dominic J.; Murphy, Anne M.; Towbin, Jeffrey A. & Chung, Wendy K.	How to effectively utilize genetic testing in the care of children with cardiomyopathies	Progress in Pediatric Cardiology	2015		yes	yes		implementation issues	incidental findings
Klee, Eric W.; Hoppman-Chaney, Nicole L.; Ferber, Matthew J.; Klee EW, Hoppman-Chaney NL, Ferber MJ.; Klee, E.W.a; Hoppman-Chaney, N.L.b & Ferber, M.J.b	Expanding DNA diagnostic panel testing is more better?	EXPERT REVIEW OF MOLECULAR DIAGNOSTICS; Expert Rev Mol Diagn. 2011	2011		yes	yes		implementation issues	many issues
Biesecker, Leslie	Hypothesis-generating clinical genomics research and predictive medicine	BMC Proceedings	2012		no	no		implementation issues but recommendatuion	not right focus
Stone, Edwin M.; Aldave, Anthony J.; Drack, Arlene V.; MacCumber, Mathew W.; Sheffield, Val C.; Traboulsi, Elias & Weleber, Richard G.	Recommendations for Genetic Testing of Inherited Eye Diseases Report of the American Academy of Ophthalmology Task Force on Genetic Testing	Ophthalmology	2012		yes	no	R2N yes	lists limitations	not relevant
Beim, Piraye Yurttas; Elashoff, Michael & Hu-Seliger, Tina T.	Personalized reproductive medicine on the brink progress, opportunities and challenges ahead	Reproductive BioMedicine Online	2013		yes	no	R2N yes	many ethical issues	not relevant
Sastre, Leandro	Exome sequencing what clinicians need to know	Advances in Genomics & Genetics	2014		yes	no	R2N yes	medical challenges of exome sequencing	not techno user
Billingsley, Gail; Deveault, Catherine & Hééon, Elise	BBS Mutational Analysis A Strategic Approach	Ophthalmic Genetics	2011		no	no		implementation perspective	not relevant
Tuna, Musaffe & Amos, Christopher I.	Genomic sequencing in cancer	Cancer Letters	2013		yes	no	R2N yes	need for standards	not relevant
Curigliano, Giuseppe	From precision medicine to cancer care through the immunome highlights from the European Society of Medical Oncology Congress, Madrid, 26"30th September 2014	Ecancermedicalscience	2014		no	no		implementations issues, but too old, not really focused on exome, and no specific.	not relevant
Tomlins, Scott; Robinson, Daniel; Penny, Robert J. & Hess, Jay L.	Twenty-First Century Pathology Sign-Out	Clinics in Laboratory Medicine	2012		yes	no	R2N yes	regulation, cost, internal or external testing	not relevant
Gomez-Lobo, Veronica	Multidisciplinary care for individuals with disorders of sex development	Current Opinion in Obstetrics & Gynecology October 2014	2014		yes	no	R2N yes	roles in the clinic, counseling	not relevant
Vora, Neeta L. MD O'Brien, Barbara M. MD	Noninvasive Prenatal Testing for Microdeletion Syndromes and Expanded Trisomies Proceed With Caution	Obstetrics & Gynecology May 2014	2014		yes	no	R2N yes	standards, education	not relevant
Nigro V., Piluso G.	Next generation sequencing (NGS) strategies for the genetic testing of myopathies		2012		yes	yes		IF	incidental findings
Jiang, Y.-H.a b; Wang, Y.b; Xiu, X.c; Choy, K.W.d; Pursley, A.N.e & Cheung, S.W.e	Genetic diagnosis of autism spectrum disorders The opportunity and challenge in the genomics era	Critical Reviews in Clinical Laboratory Sciences	2014		yes	yes		incidential findings, genetic counselling	incidental findings, counseling
Shaw, Emily C. & Johnson, Peter W.M.	Stratified medicine for cancer therapy	Drug Discovery Today	2012		yes	no	R2N yes	storage, QC procedures	not relevant
Simon, Richard & Roychowdhury, Sameek	Implementing personalized cancer genomics in clinical trials	Nature Reviews Drug Discovery	2013		yes	no	R2N yes	turnaround time and other	not relevant
Duzkale, H; Shen, J; McLaughlin, H; Alfares, A; Kelly, MA; Pugh, TJ; Funke, BH; Rehm, HL & Lebo, MS	A systematic approach to assessing the clinical significance of genetic variants	Clinical Genetics	2013		yes	no	R2N yes	variants interpretation	not right focus
RIORDAN, SARA; SHATHER, BEDIR; LEVIN, ELISSA & BILLINGS, PAUL R.	Genomic Tools for Clinicians	GeneWatch	2013		no	no		issues listed, but not journal article	recommendation
Fridman, Vera MD Murphy, Sinead M. MD, FRCPI	The spectrum of axonopathies From CMT2 to HSP	Neurology August 12, 2014	2014		yes	no	R2N yes	VUS	not relevant
Delles, Christian & Padmanabhan, Sandosh	Genetics and Hypertension Is It Time to Change My Practice?	Canadian Journal of Cardiology	2012		no	no		its not time to change the practice yet !, only briefly mentions ethical issues	not relevant
Girolami, Francesca BSc Iascone, Maria BSc Tomberli, Benedetta MD Bardi, Sara BSc Benelli, Matteo PhD Marseglia, Giuseppina BSc Pescucci, Chiara BSc Pezzoli, Laura BSc Sana, Maria Elena PhD Basso, Cristina MD Marziliano, Nicola BSc Merlini, Piera Angelica MD Fornaro, Alessandra MD Cecchi, Franco MD Torricelli, Francesca BSc Olivotto, Iacopo MD	Novel alpha-Actinin 2 Variant Associated With Familial Hypertrophic Cardiomyopathy and Juvenile Atrial Arrhythmias A Massively Parallel Sequencing Study	Circulation: Cardiovascular Genetics December 2014	2014		yes	no	R2N yes	VUS	not relevant
Stavrou, E.F.a & Goriely, A.b	Santorini mutation detection meeting 2011 Rapid advance in sequencing technology poses challenges for interpretation of genetic variations	Human Mutation	2012		yes	no	R2N yes	VUS interpretation	not relevant
Desai, AN; Jere, A	Next-generation sequencing ready for the clinics?		2012		yes	yes		legal and ethical issues	legal and ethical issues
Pohovski, Leona Morozin; Dumic, Katja K.; Odak, Ljubica & Barisic, Ingeborg	Multiplex ligation-dependent probe amplification workflow for the detection of submicroscopic chromosomal abnormalities in patients with developmental delay/intellectual disability	Molecular Cytogenetics (17558166)	2013		yes	no	R2N yes	cost data	not relevant
Biesecker, Leslie G. & Green, Robert C.; Biesecker LG, Green RC.; Leslie G. Biesecker, M.D., and Robert C. Green, M.D., M.P.H.; Leslie G. Biesecker, M.D., and Robert C. Green, M.D	Diagnostic Clinical Genome and Exome Sequencing	New England Journal of Medicine; N Engl J Med. 2014; N Engl J Med;	2014		yes	yes		looks like a recommendation	many issues
Ghaoui, R.; Clarke, N.; Hollingworth, P. & Needham, M.	Muscle disorders the latest investigations	Internal Medicine Journal	2013		yes	yes		many issues	incidental findings, education, consent, …
Yu, Joon-Ho; Crouch, Julia; Jamal, Seema M.; Bamshad, Michael J.; Tabor, Holly K.; Yu JH, Crouch J, Jamal SM, Bamshad MJ, Tabor HK.; Yu, J.-H.a; Crouch, J.b; Jamal, S.M.a; Bamshad, M.J.a c & Tabor, H.K.a b	Attitudes of Non-African American Focus Group Participants Toward Return of Results from Exome and Whole Genome Sequencing	AMERICAN JOURNAL OF MEDICAL GENETICS PART A; Am J Med Genet A. 2014; American Journal of Medical Genetics, Part A	2014		no	yes	R2Y no	Attitudes IF from participants not techno users	return of results
Brazas, Michelle D.; Lewitter, Fran; Schneider, Maria Victoria; van Gelder, Celia W. G. & Palagi, Patricia M.	A Quick Guide to Genomics and Bioinformatics Training for Clinical and Public Audiences	PLoS Computational Biology	2014		no	yes	R2Y no	bioinformatics education need	education
Moorthie S., Hall A., Wright C.F.	Informatics and clinical genome sequencing Opening the black box		2013		yes	no		many issues	about WGS
Malhotra, Alka; Levine, Susan & Allingham-Hawkins, Diane	Whole exome sequencing for cancer - is there evidence of clinical utility?	Advances in Genomics & Genetics	2014		yes	yes		many issues	incidental findings, return of results
Lopes, LuÃ­s R. & Elliott, Perry M.	Genetics of heart failure	Biochimica et Biophysica Acta (BBA) - Molecular Basis of Disease	2013		no	yes	R2Y no	clinical implementation issues for genetic testing in general, not only WES	VUS
McLaughlin, Heather M.; Ceyhan-Birsoy, Ozge; Christensen, Kurt D.; Kohane, Isaac S.; Krier, Joel; Lane, William J.; Lautenbach, Denise; Lebo, Matthew S.; Machini, Kalotina; MacRae, Calum; Azzariti, Danielle R.; Murray, Michael F.; Seidman, Christine E.; Vassy, Jason L.; Green, Robert C. & Rehm, Heidi L.	A systematic approach to the reporting of medically relevant findings from whole genome sequencing	BMC Medical Genetics	2014		no	yes	R2Y no	describes how to report variants after exome sequencing to clinicians, provides a solution but does not identify issues	return of results, education
Luo, Yingying; Du, Juan; Zhan, Zixiong; Chen, Chong; Wang, Junling; Hu, Yiqiao; Hu, Zhengmao; Xia, Kun; Tang, Beisha & Shen, Lu	A diagnostic gene chip for hereditary spastic paraplegias	Brain Research Bulletin	2013		no	yes	R2Y no	dvpt of gene chip for diagnosis of HSP	costs, standard
Dancey, JanetÂ E.; Bedard, PhilippeÂ L.; Onetto, Nicole & Hudson, ThomasÂ J.	The Genetic Basis for Cancer Treatment Decisions	Cell	2012		no	yes	R2Y no	ELSI issues but for participation to clinical trials	cost, interdisciplinary team, data sharing
Ulahannan, D; Kovac, M B; Mulholland, P J; Cazier, J-B & Tomlinson, I	Technical and implementation issues in using next-generation sequencing of cancers in clinical practice	British Journal of Cancer	2013		no	no		many issues but solvable	not right focus
Taber, Katherine A. Johansen; Dickinson, Barry D.; Wilson, Modena; Johansen Taber, Katherine A; Dickinson, Barry D; Wilson, Modena; Johansen Taber KA, Dickinson BD, Wilson M.; Taber, K.A.J.a; Dickinson, B.D.a & Wilson, M.b; Taber K.A.J., Dickinson B.D., Wilson M.	The Promise and Challenges of Next-Generation Genome Sequencing for Clinical Care	JAMA INTERNAL MEDICINE; JAMA Intern Med. 2014;	2014		no	no		many issues but solvable	recommendation
Thompson, Rose; Drew, Cheney J. G.; Thomas, Rhys H.; Thompson R, Drew CJ, Thomas RH.; Thompson, R.a; Drew, C.J.G.b & Thomas, R.H.c	Next Generation Sequencing in the Clinical Domain Clinical Advantages, Practical, and Ethical Challenges	CHALLENGES AND OPPORTUNITIES OF NEXT-GENERATION SEQUENCING FOR BIOMEDICAL RESEARCH; Adv Protein Chem Struct Biol. 2012; Advances in Protein Chemistry and Structural Biology	2012		yes	yes		MANY very detailed issues	many issues
Dorschner, MichaelÂ O.; Amendola, LauraÂ M.; Turner, EmilyÂ H.; Robertson, PeggyÂ D.; Shirts, BrianÂ H.; Gallego, CarlosÂ J.; Bennett, RobinÂ L.; Jones, KellyÂ L.; Tokita, MariÂ J.; Bennett, JamesÂ T.; Kim, JerryÂ H.; Rosenthal, ElisabethÂ A.; Kim, DanielÂ S.; Tabor, HollyÂ K.; Bamshad, MichaelÂ J.; Motulsky, ArnoÂ G.; Scott, C.Â Ronald; Pritchard, ColinÂ C.; Walsh, Tom; Burke, Wylie; Raskind, We…	Actionable, Pathogenic Incidental Findings in 1,000 Participants' Exomes	The American Journal of Human Genetics	2013		no	yes	R2Y no	estimate of amount of incidental findings found in the general population is a debate. They found a very low proportion but this is not consistant with all studies published so far.	return of results, stabdard
Biesecker, Leslie G. a Biesecker, Barbara B. b	An approach to pediatric exome and genome sequencing	Current Opinion in Pediatrics December 2014	2014		yes	yes		mentions a lot of challenges	many issues
Klein, HG; Bauer, P; Hambuch, T	Whole genome sequencing (WGS), whole exome sequencing (WES) and clinical exome sequencing (CES) in patient care		2014		yes	yes		mentions communication as a difficult job	mentions communication as a difficult job
Wen H., Kim Y.C., Snyder C., Xiao F., Fleissner E.A., Becirovic D., Luo J., Downs B., Sherman S., Cowan K.H., Lynch H.T., Wang S.M.	Family-specific, novel, deleterious germline variants provide a rich resource to identify genetic predispositions for BRCAx familial breast cancer		2014		no	no		mentions consent form but no information on return of results to patients	mentions consent form but no information on return of results to patients
; Steve Olson, Sarah H. Beachy, Claire F. Giammaria, and Adam C. Berger	Integrating Large-Scale Genomic Information into Clinical Practice Workshop Summary (2012)	; THE NATIONAL ACADEMIES PRESS	2012		no	no		mentions ethical and regulatory issues but not relevant !	issues, but postive
Ku, C.S.a; Cooper, D.N.b; Zioga, D.E.c; Halkia, E.d; Tzaphlidou, M.c & Roukos, D.H.c; Ku, Chee S. a Cooper, David N. b E. Ziogas, Demosthenes c Halkia, Eugenia d Tzaphlidou, Margaret c Roukos, Dimitrios H. c; Ku C.S., Cooper D.N., Zioga D.E., Halkia E., Tzaphlidou M., Roukos D.H.	Research and clinical applications of cancer genome sequencing	Current Opinion in Obstetrics and Gynecology; Current Opinion in Obstetrics & Gynecology February 2013;	2013		yes	yes		mentions ethical considerations	costs, incidental findings, interpretation, consent
Hall, A	Realising Genomics in Clinical Practice (interim report)	Phg foundation	2013		no	no		mentions ethical issues, but recommendation	not techno user
Lin, Xi; Tang, Wenxue; Ahmad, Shoeb; Lu, Jingqiao; Colby, Candice C.; Zhu, Jason & Yu, Qing; Lin X., Tang W., Ahmad S., Lu J., Colby C.C., Zhu J., Yu Q.	Applications of targeted gene capture and next-generation sequencing technologies in studies of human deafness and other genetic disabilities	Hearing Research ;	2012		yes	yes		Mentions ethical issues	standard
Salam A, Simpson MA, Stone KL, Takeichi T, Nanda A, Akiyama M, McGrath JA	Next generation diagnostics of heritable connective tissue disorders		2014		no	no		Mentions ethical issues but not focusing on exome	Mentions ethical issues but not focusing on exome
Caskey, C.T.a; Gonzalez-Garay, M.L.d; Pereira, S.b c & McGuire, A.L.b c	Adult genetic risk screening	Annual Review of Medicine	2014		yes	yes		Mentions funding ans public acceptance	return of results, standard
Amendola LM, Dorschner MO, Robertson PD, Salama JS, Hart R, Shirts BH, Murray ML, Tokita MJ, Gallego CJ, Kim DS, Bennett JT, Crosslin DR, Ranchalis J, Jones KL, Rosenthal EA, Jarvik ER, Itsara A, Turner EH, Herman DS, Schleit J, Burt A, Jamal SM, et al.	Actionable exomic incidental findings in 6503 participants challenges of variant classification	Genome Res. 2015	2015		no	yes	R2Y no	estimate of amount of incidental findings found in the general population is a debate. They found a very low proportion but this is not consistant with all studies published so far.	standard
Carss KJ, Hillman SC, Parthiban V, McMullan DJ, Maher ER, Kilby MD, Hurles ME	Exome sequencing improves genetic diagnosis of structural fetal abnormalities revealed by ultrasound		2014		yes	yes		Mentions no communication to patients, health economic assessement	Mentions no communication to patients, health economic assessement
Hashem, Ibrahim Abaker Targio; Yaqoob, Ibrar; Anuar, Nor Badrul; Mokhtar, Salimah; Gani, Abdullah & Khan, Samee Ullah	The rise of big data on cloud computing Review and open research issues	Information Systems	2015		no	no		mentions privacy issues but linked to data storage not clinical sequencing	not relevant
Tabor, HollyÂ K.; Auer, PaulÂ L.; Jamal, SeemaÂ M.; Chong, JessicaÂ X.; Yu, Joon-Ho; Gordon, AdamÂ S.; Graubert, TimothyÂ A.; O'Donnell, ChristopherÂ J.; Rich, StephenÂ S.; Nickerson, DeborahÂ A. & Bamshad, MichaelÂ J.	Pathogenic Variants for Mendelian and Complex Traits in Exomes of 6,517 European and African Americans Implications for the Return of Incidental Results	The American Journal of Human Genetics	2014		no	yes	R2Y no	focus on IF, IF debate	return of results
Haack T.B., Haberberger B., Frisch E.-M., Wieland T., Iuso A., Gorza M., Strecker V., Graf E., Mayr J.A., Herberg U., Hennermann J.B., Klopstock T., Kuhn K.A., Ahting U., Sper W., Wilichowski E., Hoffmann G.F., Tesarova M., Hansikova H., Zeman J., Plecko B., Zeviani M., Wittig I., Strom T.M., Schuelke M., Freisinger P., Meitinger T., Prokisch H.	Molecular diagnosis in mitochondrial complex I deficiency using exome sequencing		2012		no	no		Mitochondria; dna	Mitochondria; dna
Calvo SE, Compton AG, Hershman SG, Lim SC, Lieber DS, Tucker EJ, Laskowski A, Garone C, Liu S, Jaffe DB, Christodoulou J, Fletcher JM, Bruno DL, Goldblatt J, Dimauro S, Thorburn DR, Mootha VK	Molecular diagnosis of infantile mitochondrial disease with targeted next-generation sequencing		2012		no	no		Mitochondria; dna	Mitochondria; dna
Nagele, Peter M.D., M.Sc.	Exome Sequencing One Small Step for Malignant Hyperthermia, One Giant Step for Our Specialty-Why Exome Sequencing Matters to All of Us, Not Just the Experts	Anesthesiology November 2013	2013		no	yes	R2Y no	guidelines only mention test validation and cost will decrease	lack of guidelines
Yu, Joon-Ho; Harrell, TanyaÂ M.; Jamal, SeemaÂ M.; Tabor, HollyÂ K. & Bamshad, MichaelÂ J.	Attitudes of Genetics Professionals Toward the Return of Incidental Results from Exome and Whole-Genome Sequencing	The American Journal of Human Genetics	2014		no	yes	R2Y no	IF from clinic attitudes to illustrate IF debate	return of results
Bacher, Ulrike; Kohlmann, Alexander & Haferlach, Torsten	Mutational profiling in patients with MDS Ready for every-day use in the clinic?	Best Practice & Research Clinical Haematology	2015		yes	yes		need for standards, IF, cost	incidental findings, interpretation
Markello TC, Carlson-Donohoe H, Sincan M, Adams D, Bodine DM, Farrar JE, Vlachos A, Lipton JM, Auerbach AD, Ostrander EA, Chandrasekharappa SC, Boerkoel CF, Gahl WA	Sensitive quantification of mosaicism using high density SNP arrays and the cumulative distribution function		2012		No	No		New method to improve performance of NGS	New method to improve performance of NGS
Ji, Hanlee P.; Ji HP.; Ji, H.P.a b; Ji HP	Improving bioinformatic pipelines for exome variant calling	GENOME MEDICINE; Genome Med. 2012;	2012		no	no		New method to improve performance of NGS	not relevant
Sutton, Amelia L. M.; Robin, Nathaniel H.; Sutton AL, Robin NH.; Sutton, A.L.M.a b & Robin, N.H.a c; Sutton AL, Robin NH	Clinical application of whole exome sequencing not (yet) ready for primetime	CURRENT OPINION IN PEDIATRICS; Curr Opin Pediatr. 2012;	2012		yes	yes		Newborn screening, etc...	many issues
Schrijver I., Galli S.J.	Between hype and hope Whole-genome sequencing in clinical medicine	Future Medicine	2012		no	no		no access	no access
Davies W.I.	Challenges using diagnostic next-generation sequencing in the clinical environment for inherited retinal disorders	Future Medicine	2014		no	no		no access	no access
Sagong B, Jung da J, Baek JI, Kim MA, Lee J, Lee SH, Kim UK, Lee KY	Identification of causative mutation in a korean family with crouzon syndrome using whole exome sequencing	annals of clinical and laboratory medicine	2014		no	no		no access	no access
Berg, J. S.; Zariwala, M. A.; Leigh, M. W.; Evans, J. P.; Knowles, M. R.; Weck, K. E.	Investigation of Massively Parallel Targeted Exome Sequencing for Clinical Diagnostic Testing and Gene Discovery in Primary Ciliary Dyskinesia	JOURNAL OF MOLECULAR DIAGNOSTICS	2010		no	no		no access	no access
Montironi, Rodolfo; Santoni, Matteo; Lopez-Beltran, Antonio; Cheng, Liang; Moch, Holger & Scarpelli, Marina; Montironi, Rodolfo; Santoni, Matteo; Lopez-Beltran, Antonio; Cheng, Liang; Moch, Holger; Scarpelli, Marina; Montironi R, Santoni M, Lopez-Beltran A, Cheng L, Moch H, Scarpelli M.	Morphologic and Molecular Backgrounds for Personalized Management of Genito-Urinary Cancers An Overview	Current Drug Targets; Curr Drug Targets. 2015	2015		no	no		no access	no access
Su Z., Ning B., Fang H., Hong H., Perkins R., Tong W., Shi L.	Next-generation sequencing and its applications in molecular diagnostics	Expert review of Molecular Diagnostics	2011		no	no		no access	no access
Wu K., Huang R.S., House L., Cho W.C.	Next-generation sequencing for lung cancer	Future Medicine	2013		no	no		no access	no access
Ellard, S. & De Franco, E.	Next-generation sequencing for the diagnosis of monogenic diabetes and discovery of novel aetiologies	Frontiers in Diabetes	2014		no	no		no access	no access
De Koning, T.J.; Jongbloed, J.D.H.; Sikkema-Raddatz, B. & Sinke, R.J.	Targeted next-generation sequencing panels for monogenetic disorders in clinical diagnostics The opportunities and challenges	Expert Review of Molecular Diagnostics	2015		no	no		no access	no access
Kim W., Febbo P.G.	The current and future role of sequence-based analysis in prostate cancer treatment	Future Medicine	2013		no	no		no access	no access
Virani, A. & Austin, J.	The Importance of Genetic Counseling in Clinical Genome and Exome Sequencing, Letter to the Editor	New England Journal of Medicine	2014		no	no		no access	no access
Semple R., Barroso I.	Whole-exome sequencing of patients with severe disorders of insulin action	Genetics in Diabetes	2014		no	no		no access	no access
Pollitt, Rodney J.	Different Viewpoints International Perspectives On Newborn Screening/RazliÄ?ita GlediÅ¡ta MeÄ‘unarodne Perspektive U Vezi Sa Testiranjem NovoroÄ‘enÄ?adi	Journal of Medical Biochemistry	2014		no	no		no access	no access
Kolar, Gururaj J.; Burton, Duane D.; Nadeau, Ashley; Rhee, Jong Chul; Zinsmeister, Alan R. & Camilleri, Michael	Mo2038 Nausea and/or Vomiting As the Presenting Symptoms in Patients With Colonic Dysmotility or Rectal Evacuation Disorder	Gastroenterology	2013	.	no	no		no access	not relevant
Thomas ER, Atanur SS, Norsworthy PJ, Encheva V, Snijders AP, Game L, Vandrovcova J, Siddiq A, Seed M, Soutar AK, Aitman TJ.	Identification and biochemical analysis of a novel APOB mutation that causes autosomal dominant hypercholesterolemia	Mol Genet Genomic Med. 2013	2013		no	no		no clinical implementation	not relevant
Angrist, Misha & Cook-Deegan, Robert	Distributing the future The weak justifications for keeping human genomic databases secret and the challenges and opportunities in reverse engineering them	Applied & Translational Genomics	2014		no	no		no clinical perspective	not techno user
Wu, Po-Yen MS Chandramohan, Raghu MS Phan, John H. PhD Mahle, William T. MD Gaynor, J. William MD Maher, Kevin O. MD Wang, May D. PhD	Cardiovascular Transcriptomics and Epigenomics Using Next-Generation Sequencing Challenges, Progress, and Opportunities	Circulation: Cardiovascular Genetics October 2014	2014		no	no		no ethical issue	not relevant
Choi BY, Kim J, Chung J, Kim AR, Mun SJ, Kang SI, Lee SH, Kim N, Oh SH	Whole-exome sequencing identifies a novel genotype-phenotype correlation in the entactin domain of the known deafness gene TECTA		2014		No	No		No ethical issue but consent	No ethical issue but consent
Worthey, Elizabeth A.; Mayer, Alan N.; Syverson, Grant D.; Helbling, Daniel; Bonacci, Benedetta B.; Decker, Brennan; Serpe, Jaime M.; Dasu, Trivikram; Tschannen, Michael R.; Veith, Regan L.; Basehore, Monica J.; Broeckel, Ulrich; Tomita-Mitchell, Aoy; Arca, Marjorie J.; Casper, James T.; Margolis, David A.; Bick, David P.; Hessner, Martin J.; Routes, John M.; Verbsky, James W.; Jacob, Howard J.; …	Making a definitive diagnosis Successful clinical application of whole exome sequencing in a child with intractable inflammatory bowel disease	GENETICS IN MEDICINE; Genet Med. 2011; Genetics in Medicine March 2011;	2011		no	no		No ethical issue but consent procedure	not right focus
Hanchard, NA; Murdock, DR; Magoulas, PL; Bainbridge, M; Muzny, D; Wu, YQ; Wang, M; McGuire, AL; Lupski, JR; Gibbs, RA & Brown, CW; Hanchard, N. A.; Murdock, D. R.; Magoulas, P. L.; Bainbridge, M.; Muzny, D.; Wu, Y. Q.; Wang, M.; McGuire, A. L.; Lupski, J. R.; Gibbs, R. A.; Brown, C. W.; Hanchard NA, Murdock DR, Magoulas PL, Bainbridge M, Muzny D, Wu YQ, Wang M, McGuire AL, Lupski JR, Gibbs RA, Br…	Exploring the utility of whole-exome sequencing as a diagnostic tool in a child with atypical episodic muscle weakness	Clinical Genetics; Clin Genet. 2013	2013		no	no		no ethical issue only positive	issues, but positive
Okou D.T., Mondal K., Faubion W.A., Kobrynski L.J., Denson L.A., Mulle J.G., Ramachandran D., Xiong Y., Svingen P., Patel V., Bose P., Waters J.P., Prahalad S., Cutler D.J., Zwick M.E., Kugathasan S.	Exome sequencing identifies a novel FOXP3 mutation in a 2-generation family with inflammatory bowel disease		2014		no	no		No ethical issue, but interesting	No ethical issue
Best, D. Hunter a,b Austin, Eric D. c Chung, Wendy K. d Elliott, C. Gregory e,f	Genetics of pulmonary hypertension	Current Opinion in Cardiology November 2014	2014		no	no		no exome implementation issue	issues, but positive
Phan-Hug, F.; Beckmann, J.S. & Jacquemont, S.	Genetic testing in patients with obesity	Best Practice & Research Clinical Endocrinology & Metabolism	2012		no	no		no exome implementation issue	no ethical issue
Shearer, A. Eliot a,b Smith, Richard J.H. a,b,c	Genetics advances in genetic testing for deafness	Current Opinion in Pediatrics December 2012	2012		no	no		no exome implementation issue	not relevant
Haraldsdottir, Sigurdis; Hampel, Heather; Tomsic, Jerneja; Frankel, Wendy L.; Pearlman, Rachel; de la Chapelle, Albert & Pritchard, Colin C.	Colon and Endometrial Cancers With Mismatch Repair Deficiency Can Arise From Somatic, Rather Than Germline, Mutations	Gastroenterology	2014		no	no		no implementation detail	not relevant
Cho, Jeonghee; Bass, Adam J.; Lawrence, Michael S.; Cibulskis, Kristian; Cho, Ahye; Lee, Shi-Nai; Yamauchi, Mai; Wagle, Nikhil; Pochanard, Panisa; Kim, Nayoung; Park, Angela K. J.; Won, Jonghwa; Hur, Hyung-Suk; Greulich, Heidi; Ogino, Shuji; Sougnez, Carrie; Voet, Douglas; Tabernero, Josep; Jimenez, Jose & Baselga, Jose	Colon cancer-derived oncogenic EGFR G724S mutant identified by whole genome sequence analysis is dependent on asymmetric dimerization and sensitive to cetuximab	Molecular Cancer	2014		no	no		no implementation detail	not relevant
von Bernuth, Horst; Ravindran, Ethiraj; Du, Hang; FrÃ¶hler, Sebastian; Strehl, Karoline; KrÃ¤mer, Nadine; Issa-Jahns, Lina; Amulic, Borko; Ninnemann, Olaf; Xiao, Mei-Sheng; Eirich, Katharina; KÃ¶lsch, Uwe; Hauptmann, Kathrin; John, Rainer; Schindler, Detlev; Wahn, Volker; Chen, Wei & Kaindl, Angela M.	Combined immunodeficiency develops with age in Immunodeficiency-centromeric instability-facial anomalies syndrome 2 (ICF2)	Orphanet Journal of Rare Diseases	2014		no	no		no implementation detail	not relevant
Ashkinadze, E; Rosen, T; Brooks, SS; Katsanis, N & Davis, EE	Combining fetal sonography with genetic and allele pathogenicity studies to secure a neonatal diagnosis of Bardet-Biedl syndrome Combining fetal sonography with genetic and allele pathogenicity studies to secure a neonatal diagnosis of Bardet-Biedl	Clinical Genetics	2013		no	no		no implementation detail	not relevant
Zhang X, Li M, Zhang XJ	Exome sequencing and its application		2011		no	no		no implementation issue	article in chinese
Yang X, Jiao R, Yang L, Wu LP, Li YR, Wang J	New-generation high-throughput technologies based 'omics' research strategy in human disease		2011		no	no		no implementation issue	article in chinese
Zhang V.W.	Massively parallel sequencing for diagnosing clinically and genetically heterogeneous disorders		2013		no	no		no implementation issue	can not access
	Ethical, Privacy and Budgetary Considerations of Personalized Medicine Symposium Drugs, DNA and You - Personalized Medicine in the 21st Century Panel II		2011		no	no		no implementation issue	can not find
Snape, Katie; Hanks, Sandra; Ruark, Elise; Barros-NÃºÃ±ez, Patricio; Elliott, Anna; Murray, Anne; Lane, Andrew H.; Shannon, Nora; Callier, Patrick; Chitayat, David; Clayton-Smith, Jill; FitzPatrick, David R; Gisselsson, David; Jacquemont, Sebastien; Asakura-Hay, Keiko; Micale, Mark A.; Tolmie, John; Turnpenny, Peter D.; Wright, Michael & Douglas, Jenny	Mutations in CEP57 cause mosaic variegated aneuploidy syndrome	Nature Genetics	2011		no	yes	R2Y no	improvement of the WES technique but not ethical issue	interpretation
Goldman, Jill S.	Genetic Testing and Counseling in the Diagnosis and Management of Young-Onset Dementias	Psychiatric Clinics of North America	2015		no	yes	R2Y no	in dementia WES is not necessary	VUS, secondary findings
Downing, Nancy R.; Williams, Janet K.; Daack-Hirsch, Sandra; Driessnack, Martha & Simon, Christian M.	Genetics specialists' perspectives on disclosure of genomic incidental findings in the clinical setting	Patient Education and Counseling	2013		no	yes	R2Y no	interviews of people about Incidental findings only	incidental findings
Laing, Nigel G.	Genetics of neuromuscular disorders	Critical Reviews in Clinical Laboratory Sciences	2012		no	yes	R2Y no	issues not restricted to NGS, but for genetics in general, mentions VUS	VUS
Scheffer, Ingrid E.	Genetic Testing in Epilepsy What Should You Be Doing?	Epilepsy Currents (Allen Press Publishing Services Inc.)	2011		no	yes	R2Y no	just showing that in 2011 not valid for epilepsy	VUS
Chen L, Yu S, Wu W, Geng Q, Luo F, Xie J.	Genetic analysis for a family with Cockayne syndrome	Zhonghua Yi Xue Yi Chuan Xue Za Zhi. 2014	2014		no	no		no implementation issue	could not find the article
Zhao J. Wang J.-S.	Exome sequencing identifies HSD3B7 mutations in a single proband with unexplained intrahepatic cholestasis				no	no		no implementation issue	implementation issue
George, Alfred L. Jr MD	Use of Contemporary Genetics in Cardiovascular Diagnosis	Circulation November 25, 2014	2014		no	yes	R2Y no	mentions issues are surmountable	many issues
Sturm, Amy C. a,b Hershberger, Ray E. a,b,c	Genetic testing in cardiovascular medicine current landscape and future horizons	; Current Opinion in Cardiology May 2013	2013		no	no		no implementation issue	issues, but positive
Scheffer, Ingrid E.; Scheffer IE.; Scheffer, I.E.a b	Epilepsy Genetics Revolutionizes Clinical Practice	Neuropediatrics; Neuropediatrics. 2014	2014		no	no		no implementation issue	issues, but positive
Tumiené, Biruté & Utkus, Algirdas	Epileptogenic malformations of cortical development when evolution goes awry	Acta Medica Lituanica	2014		no	no		no implementation issue	issues, but positive
Beaulieu, Chandree?L.; Majewski, Jacek; Schwartzentruber, Jeremy; Samuels, Mark?E.; Fernandez, Bridget?A.; Bernier, Francois?P.; Brudno, Michael; Knoppers, Bartha; Marcadier, Janet; Dyment, David; Adam, Shelin; Bulman, Dennis?E.; Jones, Steve?J.M.; Avard, Denise; Nguyen, Minh?Thu; Rousseau, Francois; Marshall, Christian; Wintle, Richard?F.; Shen, Yaoqing & Scherer, Stephen?W.; Beaulieu, ChandreeÂ…	FORGE Canada Consortium Outcomes of a 2-Year National Rare-Disease Gene-Discovery Project	American Journal of Human Genetics; The American Journal of Human Genetics	2014		no	no		no implementation issue	issues, but positive
Chubb, Daniel; Broderick, Peter; Frampton, Matthew; Kinnersley, Ben; Sherborne, Amy; Penegar, Steven; Lloyd, Amy; Ma, Yussanne P; Dobbins, Sara E; Houlston, Richard S; Chubb D, Broderick P, Frampton M, Kinnersley B, Sherborne A, Penegar S, Lloyd A, Ma YP, Dobbins SE, Houlston RS.; Chubb, D.; Broderick, P.; Frampton, M.; Kinnersley, B.; Sherborne, A.; Penegar, S.; Lloyd, A.; Ma, Y.P.; Dobbins, S.E…	Genetic Diagnosis of High-Penetrance Susceptibility for Colorectal Cancer (CRC) Is Achievable for a High Proportion of Familial CRC by Exome Sequencing	Journal of clinical oncology : official journal of the American Society of Clinical Oncology; J Clin Oncol. 2015; Journal of Clinical Oncology	2015		no	no		no implementation issue	issues, but positive
Kukshal, Prachi; Thelma, B. K.; Nimgaonkar, Vishwajit L. & Deshpande, Smita N.	Genetics of schizophrenia from a clinicial perspective	International Review of Psychiatry	2012		no	no		no implementation issue	issues, but positive
Johnson, Norah L.; Giarelli, Ellen; Lewis, Celine & Rice, Catherine E.	Genomics and Autism Spectrum Disorder	Journal of Nursing Scholarship	2013		no	no		no implementation issue	issues, but positive
Vilarinho, SÃ­lvia; Choi, Murim; Jain, Dhanpat; Malhotra, Ajay; Kulkarni, Sanjay; Pashankar, Dinesh; Phatak, Uma; Patel, Mohini; Bale, Allen; Mane, Shrikant; Lifton, Richard P. & Mistry, Pramod K.	Individual exome analysis in diagnosis and management of paediatric liver failure of indeterminate aetiology	Journal of Hepatology	2014		no	no		no implementation issue	issues, but positive
Topol, EricÂ J.	Individualized Medicine from Prewomb to Tomb	Cell	2014		no	no		no implementation issue	issues, but positive
Park, Gibeom; Gim, Jungsoo; Kim, Arheum; Han, Kyu-Hee; Kim, Hyo-Sang; Oh, Seung-Ha; Park, Taesung; Park, Woong-Yang & Choi, Byung Yoon	Multiphasic analysis of whole exome sequencing data identifies a novel mutation of ACTG1 in a nonsyndromic hearing loss family	BMC Genomics	2013		no	no		no implementation issue	issues, but positive
Deprest, Jan; Brady, Paul; Nicolaides, Kypros; Benachi, Alexandra; Berg, Christoph; Vermeesch, Joris; Gardener, Glenn & Gratacos, Eduard	Prenatal management of the fetus with isolated congenital diaphragmatic hernia in the era of the TOTAL trial	Seminars in Fetal and Neonatal Medicine	2014		no	no		no implementation issue	issues, but positive
Sui, Weiguo; Ou, Minglin; Liang, Jinlong; Ding, Min; Chen, Jiejing; Liu, Wei; Xiao, Ruo; Meng, Xiaohua; Wang, Lijuan; Pan, Xiaohua; Zhu, Peng; Xue, Wen; Zhang, Yue; Lin, Hua; Li, Fengyan; Zhang, Jianguo & Dai, Yong	Rapid gene identification in a Chinese osteopetrosis family by whole exome sequencing	Gene	2013		no	no		no implementation issue	issues, but positive
McDonell, Laura M.; Chardon, Jodi Warman; Schwartzentruber, Jeremy; Foster, Denise; Beaulieu, Chandree L.; Consortium, FORGE Canada; Majewski, Jacek0; Bulman, Dennis E. & Boycott, Kym M.	The utility of exome sequencing for genetic diagnosis in a familial microcephaly epilepsy syndrome	BMC Neurology	2014		no	no		no implementation issue	issues, but positive
Wortmann SB, Koolen DA, Smeitink JA, van den Heuvel L, Rodenburg RJ.; Wortmann, S.B.a; Koolen, D.A.b; Smeitink, J.A.a; van Den Heuvel, L.a & Rodenburg, R.J.a	Whole exome sequencing of suspected mitochondrial patients in clinical practice	J Inherit Metab Dis. 2015; Journal of Inherited Metabolic Disease	2015		no	no		no implementation issue	issues, but positive
Liew, Wendy K. M.; Ben-Omran, Tawfeg; Darras, Basil T.; Prabhu, Sanjay P.; De Vivo, Darryl C.; Vatta, Matteo; Yang, Yaping; Eng, Christine M.; Chung, Wendy K.; Liew WK, Ben-Omran T, Darras BT, Prabhu SP, De Vivo DC, Vatta M, Yang Y, Eng CM, Chung WK.; Liew, W.K.M.a; Ben-Omran, T.c; Darras, B.T.a; Prabhu, S.P.b; De Vivo, D.C.d; Vatta, M.f; Yang, Y.f; Eng, C.M.e & Chung, W.K.e; Liew WK, Ben-Omran T…	Clinical Application of Whole-Exome Sequencing A Novel Autosomal Recessive Spastic Ataxia of Charlevoix-Saguenay Sequence Variation in a Child With Ataxia	JAMA NEUROLOGY; JAMA Neurol. 2013;	2013		no	yes	R2Y no	no implementation issue	cost
Van Allen EM, Wagle N, Stojanov P, Perrin DL, Cibulskis K, Marlow S, Jane-Valbuena J, Friedrich DC, Kryukov G, Carter SL, McKenna A, Sivachenko A, Rosenberg M, Kiezun A, Voet D, Lawrence M, Lichtenstein LT, Gentry JG, Huang FW, Fostel J, Farlow D, Barbie D, Gandhi L, Lander ES, Gray SW, Joffe S, Janne P, Garber J, MacConaill L, Lindeman N, Rollins B, Kantoff P, Fisher SA, Gabriel S, Getz G, Garra…	Whole-exome sequencing and clinical interpretation of formalin-fixed, paraffin-embedded tumor samples to guide precision cancer medicine		2014		no	no		no implementation issue	no challenge
Handel A.E., Disanto G., Ramagopalan S.V.	Next-generation sequencing in understanding complex neurological disease		2013		no	no		no implementation issue	no implementation issue
Nichols, Anthony C.; Chan-Seng-Yue, Michelle; Yoo, John; Agrawal, Sumit K.; Starmans, Maud H. W.; Waggott, Daryl; Harding, Nicholas J.; Dowthwaite, Samuel A.; Palma, David A.; Fung, Kevin; Wehrli, Bret; MacNeil, S. Danielle; Lambin, Philippe; Winquist, Eric; Koropatnick, James; Mymryk, Joe S.; Boutros, Paul C. & Barrett, John W.	A Case Report and Genetic Characterization of a Massive Acinic Cell Carcinoma of the Parotid with Delayed Distant Metastases	Case Reports in Oncological Medicine	2013		no	no		no implementation issue	no implementation issue
Bhuvaneshwar, Krithika; Sulakhe, Dinanath; Gauba, Robinder; Rodriguez, Alex; Madduri, Ravi; Dave, Utpal; Lacinski, Lukasz; Foster, Ian; Gusev, Yuriy & Madhavan, Subha	A case study for cloud based high throughput analysis of NGS data using the globus genomics system	Computational and Structural Biotechnology Journal	2015		no	no		no implementation issue	no implementation issue
Ohanian, Monique; Humphreys, David T.; Anderson, Elizabeth; Preiss, Thomas & Fatkin, Diane	A heterozygous variant in the human cardiac miR-133 gene, MIR133A2, alters miRNA duplex processing and strand abundance	BMC Genetics	2013		no	no		no implementation issue	no implementation issue
Kakar, Naseebullah; Goebel, Ingrid; Daud, Shakeela; NÃ¼rnberg, Gudrun; Agha, Noor; Ahmad, Adeel; NÃ¼rnberg, Peter; Kubisch, Christian; Ahmad, Jamil & Borck, Guntram	A homozygous splice site mutation in TRAPPC9 causes intellectual disability and microcephaly	European Journal of Medical Genetics	2012		no	no		no implementation issue	no implementation issue
Jamilloux, Yvan; Favier, Judith; Pertuit, Morgane; Delage-Corre, Manuela; Lopez, Stéphanie; Teissier, Marie-Pierre; Mathonnet, Muriel; Galinat, Sophie; Barlier, Anne & Archambeaud, FranÃ§oise	A MEN1 syndrome with a paraganglioma	European Journal of Human Genetics	2014		no	no		no implementation issue	no implementation issue
Wang F, Wang Y, Zhang B, Zhao L, Lyubasyuk V, Wang K, Xu M, Li Y, Wu F, Wen C, Bernstein PS, Lin D, Zhu S, Wang H, Zhang K, Chen R.	A missense mutation in HK1 leads to autosomal dominant retinitis pigmentosa	Invest Ophthalmol Vis Sci. 2014	2014		no	no		no implementation issue	no implementation issue
D'Elia, Angela V.; Grimaldi, Franco; Pizzolitto, Stefano; Maglio, Giovanna; Bregant, Elisa; Passon, Nadia; Franzoni, Alessandra; Verrienti, Antonella; Tamburrano, Giulia; Durante, Cosimo; Filetti, Sebastiano; Fogolari, Federico; Russo, Diego & Damante, Giuseppe	A new germline VHL gene mutation in three patients with apparently sporadic pheochromocytoma	Clinical Endocrinology	2013		no	no		no implementation issue	no implementation issue
Jameel, Muhammad; Klar, Joakim; Tariq, Muhammad; Moawia, Abubakar; Malik, Naveed Altaf; Waseem, Syeda Seema; Abdullah, Uzma; Khan, Tahir Naeem; Raininko, Raili; Baig, Shahid Mahmood & Dahl, Niklas	A novel AP4M1 mutation in autosomal recessive cerebral palsy syndrome and clinical expansion of AP-4 deficiency	BMC Medical Genetics	2014		no	no		no implementation issue	no implementation issue
Estacion, Mark; O'Brien, Janelle E.; Conravey, Allison; Hammer, Michael F.; Waxman, Stephen G.; Dib-Hajj, Sulayman D. & Meisler, Miriam H.; Estacion M, O'Brien JE, Conravey A, Hammer MF, Waxman SG, Dib-Hajj SD, Meisler MH.	A novel de novo mutation of SCN8A (Nav16) with enhanced channel activation in a child with epileptic encephalopathy	Neurobiology of Disease; Neurobiol Dis. 2014	2014		no	no		no implementation issue	no implementation issue
Weishaupt, Jochen H.; Waibel, Stefan; Birve, Anna; Volk, Alexander E.; Mayer, Benjamin; Meyer, Thomas; Ludolph, Albert C. & Andersen, Peter M.	A novel optineurin truncating mutation and three glaucoma-associated missense variants in patients with familial amyotrophic lateral sclerosis in Germany	Neurobiology of Aging	2013		no	no		no implementation issue	no implementation issue
Buchert, Rebecca; Tawamie, Hasan; Smith, Christopher; Uebe, Steffen; Innes, A.Â Micheil; AlÂ Hallak, Bassam; Ekici, ArifÂ B.; Sticht, Heinrich; Schwarze, Bernd; Lamont, RyanÂ E.; Parboosingh, JillianÂ S.; Bernier, FrancoisÂ P. & AbouÂ Jamra, Rami	A Peroxisomal Disorder of Severe Intellectual Disability, Epilepsy, and Cataracts Due to Fatty Acyl-CoA Reductase 1 Deficiency	The American Journal of Human Genetics	2014		no	no		no implementation issue	no implementation issue
Helgason, Hannes; Sulem, Patrick; Duvvari, Maheswara R; Luo, Hongrong; Thorleifsson, Gudmar; Stefansson, Hreinn; Jonsdottir, Ingileif; Masson, Gisli; Gudbjartsson, Daniel F; Walters, G Bragi; Magnusson, Olafur Th; Kong, Augustine; Rafnar, Thorunn; Kiemeney, Lambertus A; Schoenmaker-Koller, Frederieke E; Zhao, Ling; Boon, Camiel J F; Song, Yaojun; Fauser, Sascha & Pei, Michelle	A rare nonsynonymous sequence variant in C3 is associated with high risk of age-related macular degeneration	Nature Genetics	2013		no	no		no implementation issue	no implementation issue
Couto, JavierÂ A.; Vivero, MatthewÂ P.; Kozakewich, HarryÂ P.W.; Taghinia, AmirÂ H.; Mulliken, JohnÂ B.; Warman, MatthewÂ L. & Greene, ArinÂ K.	A Somatic MAP3K3 Mutation Is Associated with Verrucous Venous Malformation	The American Journal of Human Genetics	2015		no	no		no implementation issue	no implementation issue
Mamoune, Asmaa; Bahuau, Michel; Hamel, Yamina; Serre, Valérie; Pelosi, Michele; Habarou, Florence; Nguyen Morel, Marie-Ange; Boisson, Bertrand; Vergnaud, Sabrina; Viou, Mai Thao; Nonnenmacher, Luc; Piraud, Monique; Nusbaum, Patrick; Vamecq, Joseph; Romero, Norma; Ottolenghi, Chris; Casanova, Jean-Laurent & de Lonlay, Pascale	A Thermolabile Aldolase A Mutant Causes Fever-Induced Recurrent Rhabdomyolysis without Hemolytic Anemia	PLoS Genetics	2014		no	no		no implementation issue	no implementation issue
Farag, Heba Gamal; Froehler, Sebastian; Oexle, Konrad; Ravindran, Ethiraj; Schindler, Detlev; Staab, Timo; Huebner, Angela; Kraemer, Nadine; Chen, Wei & Kaindl, Angela M.	Abnormal centrosome and spindle morphology in a patient with autosomal recessive primary microcephaly type 2 due to compound heterozygous WDR62 gene mutations	Orphanet Journal of Rare Diseases	2013		no	no		no implementation issue	no implementation issue
Alazami AM, Patel N, Shamseldin HE, Anazi S, Al-Dosari MS, Alzahrani F, Hijazi H, Alshammari M, Aldahmesh MA, Salih MA, Faqeih E, Alhashem A, Bashiri FA, Al-Owain M, Kentab AY, Sogaty S, Al Tala S, Temsah MH, Tulbah M, Aljelaify RF, Alshahwan SA, Seidahmed MZ, et al.	Accelerating novel candidate gene discovery in neurogenetic disorders via whole-exome sequencing of prescreened multiplex consanguineous families	Cell Rep. 2015	2015		no	no		no implementation issue	no implementation issue
Manca, Antonella; Lissia, Amelia; Capone, Mariaelena; Ascierto, Paolo A.; Botti, Gerardo; CaracÃ², Corrado; Stanganelli, Ignazio; Colombino, Maria; Sini, MariaCristina; Cossu, Antonio & Palmieri, Giuseppe	Activating PIK3CA mutations coexist with BRAF or NRAS mutations in a limited fraction of melanomas	Journal of Translational Medicine	2015		no	no		no implementation issue	no implementation issue
Pawlikowski JS, Brock C, Chen SC, Al-Olabi L, Nixon C, McGregor F, Paine S, Chanudet E, Lambie W, Holmes WM, Mullin JM, Richmond A, Wu H, Blyth K, King A, Kinsler VA, Adams PD.	Acute Inhibition of MEK Suppresses Congenital Melanocytic Nevus Syndrome in a Murine Model Driven by Activated NRAS and Wnt Signaling	J Invest Dermatol. 2015	2015		no	no		no implementation issue	no implementation issue
Niemitz, Emily	ADAM10 and Alzheimer's disease	Nature Genetics	2013		no	no		no implementation issue	no implementation issue
Kearney, Jennifer A.	Advances in Epilepsy Genetics and Genomics	Epilepsy Currents (Allen Press Publishing Services Inc.)	2012		no	no		no implementation issue	no implementation issue
Stoll, Monika; RÃ¼hle, Frank & Nowak-GÃ¶ttl, Ulrike	Advances in understanding stroke risk in children - a geneticist's view	British Journal of Haematology	2014		no	no		no implementation issue	no implementation issue
Shah, Sonali M.; Rosenthal, Michael H.; Griffin, Gabriel K.; Jacobsen, Eric D. & McCleary, Nadine J.	An Aggressive Presentation of Colorectal Cancer With an Atypical Lymphoproliferative Pattern of Metastatic Disease A Case Report and Review of the Literature	Clinical Colorectal Cancer	2014		no	no		no implementation issue	no implementation issue
BÃ¶hm, Johann; Vasli, Nasim; Malfatti, Edoardo; Le Gras, Stéphanie; Feger, Claire; Jost, Bernard; Monnier, Nicole; Brocard, Julie; Karasoy, Hatice; Gérard, Marion; Walter, Maggie C.; Reilich, Peter; Biancalana, Valérie; Kretz, Christine; Messaddeq, Nadia; Marty, Isabelle; Lunardi, JoÃ«l; Romero, Norma B. & Laporte, Jocelyn; Boehm, Johann; Vasli, Nasim; Malfatti, Edoardo; Le Gras, Stephanie; Feger…	An Integrated Diagnosis Strategy for Congenital Myopathies	PLoS ONE; PLoS One. 2013	2013		no	no		no implementation issue	no implementation issue
Worthey E.A.	Analysis and annotation of whole-genome or whole-exome sequencing-derived variants for clinical diagnosis		2013		no	no		no implementation issue	no implementation issue
Fertig EJ, Slebos R, Chung CH	Application of genomic and proteomic technologies in biomarker discovery		2012		No	No		no implementation issue	no implementation issue
Zhang W, Cui H, Wong LJ	Application of next generation sequencing to molecular diagnosis of inherited diseases		2014		No	No		no implementation issue	no implementation issue
Klein CJ, Middha S, Duan X, Wu Y, Litchy WJ, Gu W, Dyck PJ, Gavrilova RH, Smith DI, Kocher JP, Dyck PJ	Application of whole exome sequencing in undiagnosed inherited polyneuropathies		2014		no	no		no implementation issue	no implementation issue
Mardis ER	Applying next-generation sequencing to pancreatic cancer treatment		2012		No	No		no implementation issue	no implementation issue
Fletcher, Olivia & Houlston, Richard S.	Architecture of inherited susceptibility to common cancer	Nature Reviews Cancer	2010		no	no		no implementation issue	no implementation issue
xin Liao, Xin; xiong Zhan, Zi; ying Luo, Ying; Li, Kai; ling Wang, Jun; feng Guo, Ji; xiang Yan, Xin; Xia, Kun; sha Tang, Bei & Shen, Lu	Association study between SNP rs150689919 in the DNA demethylation gene, TET1, and Parkinson's disease in Chinese Han population	BMC Neurology	2013		no	no		no implementation issue	no implementation issue
Carter, MT & Scherer, SW	Autism spectrum disorder in the genetics clinic a review	Clinical Genetics	2013		no	no		no implementation issue	no implementation issue
Johar, Angad S.; Maya, Juan-Manuel; Andrews, Dan; Patel, Hardip R.; Field, Matthew; Goodnow, Chris; Arcos-Burgos, Mauricio	Candidate gene discovery in autoimmunity by using extreme phenotypes, next generation sequencing and whole exome capture	AUTOIMMUNITY REVIEWS	2015		no	no		no implementation issue	no implementation issue
Hansen A.R., Bedard P.L.	Clinical application of high-throughput genomic technologies for treatment selection in breast cancer		2013		no	no		no implementation issue	no implementation issue
Knierim E. Seelow D. Gill E. von Moers A. Schuelke M.; Knierim, E.a b; Seelow, D.a b; Gill, E.a; von Moers, A.c & Schuelke, M.a b; Knierim, Ellen; Seelow, Dominik; Gill, Esther; von Moers, Arpad & Schuelke, Markus; Knierim, Ellen; Seelow, Dominik; Gill, Esther; von Moers, Arpad; Schuelke, Markus; Knierim E, Seelow D, Gill E, von Moers A, Schuelke M.	Clinical application of whole exome sequencing reveals a novel compound heterozygous TK2-mutation in two brothers with rapidly progressive combined muscle-brain atrophy, axonal neuropathy, and status epilepticus	; Mitochondrion; Mitochondrion; Mitochondrion. 2015			no	no		no implementation issue	no implementation issue
Kim, T.-M.a; Lee, S.-H.a b c & Chung, Y.-J.a b; Kim TM, Lee SH, Chung YJ	Clinical applications of next-generation sequencing in colorectal cancers	World Journal of Gastroenterology;	2013		no	no		no implementation issue	no implementation issue
Dinwiddie, Darrell L.; Smith, Laurie D.; Miller, Neil A.; Atherton, Andrea M.; Farrow, Emily G.; Strenk, Meghan E.; Soden, Sarah E.; Saunders, Carol J. & Kingsmore, Stephen F.	Diagnosis of mitochondrial disorders by concomitant next-generation sequencing of the exome and mitochondrial genome	Genomics	2013		no	no		no implementation issue	no implementation issue
Madrigal I, Alvarez-Mora MI, Karlberg O, RodrÃ­guez-Revenga L, Elurbe DM, Rabionet R, Mur A, Pie J, Ballesta F, Sauer S, SyvÃ¤nen AC, MilÃ M	Efficient application of next-generation sequencing for the diagnosis of rare genetic syndromes		2014		no	no		no implementation issue	no implementation issue
Huang Y, Thomas A, Vieland VJ	Employing MCMC under the PPL framework to analyze sequence data in large pedigrees		2013		no	no		no implementation issue	no implementation issue
Yu Y., Wu B.-L., Wu J., Shen Y.	Exome and whole-genome sequencing as clinical tests A transformative practice in molecular diagnostics		2012		no	no		no implementation issue	no implementation issue
Shi Y., Li Y., Zhang D., Zhang H., Li Y., Lu F., Liu X., He F., Gong B., Cai L., Li R., Liao S., Ma S., Lin H., Cheng J., Zheng H., Shan Y., Chen B., Hu J., Jin X., Zhao P., Chen Y., Zhang Y., Lin Y., Li X., Fan Y., Yang H., Wang J., Yang Z.	Exome sequencing identifies ZNF644 mutations in high myopia		2011		no	no		no implementation issue	no implementation issue
Ku CS, Cooper DN, Wu M, Roukos DH, Pawitan Y, Soong R, Iacopetta B	Gene discovery in familial cancer syndromes by exome sequencing prospects for the elucidation of familial colorectal cancer type X		2012		no	no		no implementation issue	no implementation issue
Timal S, Hoischen A, Lehle L, Adamowicz M, Huijben K, Sykut-Cegielska J, Paprocka J, Jamroz E, van Spronsen FJ, KÃ¶rner C, Gilissen C, Rodenburg RJ, Eidhof I, Van den Heuvel L, Thiel C, Wevers RA, Morava E, Veltman J, Lefeber DJ	Gene identification in the congenital disorders of glycosylation type I by whole-exome sequencing		2012		no	no		no implementation issue	no implementation issue
Ratnapriya R, Swaroop A	Genetic architecture of retinal and macular degenerative diseases the promise and challenges of next-generation sequencing		2013		no	no		no implementation issue	no implementation issue
Brown EJ, Pollak MR, Barua M	Genetic testing for nephrotic syndrome and FSGS in the era of next-generation sequencing		2014		no	no		no implementation issue	no implementation issue
Gonzalez MA, Lebrigio RF, Van Booven D, Ulloa RH, Powell E, Speziani F, Tekin M, SchÃ¼le R, ZÃ¼chner S	GEnomes Management Application (GEMapp) a new software tool for large-scale collaborative genome analysis		2013		No	No		no implementation issue	no implementation issue
Faruki H.	Genomic testing The clinical laboratory perspective		2013		no	no		no implementation issue	no implementation issue
Lim BC, Yoo SK, Lee S, Shin JY, Hwang H, Chae JH, Hwang YS, Seo JS, Kim JI, Kim KJ	Hoyeraal-Hreidarsson syndrome with a DKC1 mutation identified by whole-exome sequencing		2014		no	no		no implementation issue	no implementation issue
Pemovska, Tea [Author] Kontro, Mika [Author] Yadav, Bhagwan [Author] Edgren, Henrik [Author] Eldfors, Samuli [Author] Szwajda, Agnieszka [Author] Almusa, Henrikki [Author] Bespalov, Maxim [Author] Ellonen, Pekka [Author] Elonen, Erkki [Author] Gjertsen, Bjorn T. [Author] Karjalainen, Riikka [Author] Kulesskiy, Evgeny [Author] Lagstroem, Sonja [Author] Lehto, Anna [Author] Lepistoe, Maija [Author]…	Identification Of AML Subtype-Selective Drugs By Functional Ex Vivo Drug Sensitivity and Resistance Testing and Genomic Profiling				no	no		no implementation issue	no implementation issue
Nayarisseri A., Yadav M., Bhatia M., Pandey A., Elkunchwar A., Paul N., Sharma D., Kumar G.	Impact of next-generation whole-exome sequencing in molecular diagnostics		2013		no	no		no implementation issue	no implementation issue
Licastro D., Mutarelli M., Peluso I., Neveling K., Wieskamp N., Rispoli R., Vozzi D., Athanasakis E., D'Eustacchio A., Pizzo M., D'Amico F., Ziviello C., Simonelli F., Fabretto A., Scheffer H., Gasparini P., Banfi S., Nigro V.	Molecular Diagnosis of Usher Syndrome Application of Two Different Next Generation Sequencing-Based Procedures		2012		no	no		no implementation issue	no implementation issue
Shyr D, Liu Q	Next generation sequencing in cancer research and clinical application		2013		no	no		no implementation issue	no implementation issue
Schreiber M, Dorschner M, Tsuang D	Next-generation sequencing in schizophrenia and other neuropsychiatric disorders		2013		no	no		no implementation issue	no implementation issue
Chatterjee R., Hoffman M., Cliften P., Seshan S., Liapis H., Jain S.	Targeted Exome Sequencing Integrated with Clinicopathological Information Reveals Novel and Rare Mutations in Atypical, Suspected and Unknown Cases of Alport Syndrome or Proteinuria		2013		no	no		no implementation issue	no implementation issue
Bezold KY, Karjalainen MK, Hallman M, Teramo K, Muglia LJ	The genomics of preterm birth from animal models to human studies		2013		No	No		no implementation issue	no implementation issue
Kim HJ, Won HH, Park KJ, Hong SH, Ki CS, Cho SS, Venselaar H, Vriend G, Kim JW	SNP linkage analysis and whole exome sequencing identify a novel POU4F3 mutation in autosomal dominant late-onset nonsyndromic hearing loss (DFNA15)		2013		no	no		no implementation issue	no implementation issue
Marti-Masso J.F., Bergareche A., Makarov V., Ruiz-Martinez J., Gorostidi A., De Munain A.L., Poza J.J., Striano P., Buxbaum J.D., Paisan-Ruiz C.	The ACMSD gene, involved in tryptophan metabolism, is mutated in a family with cortical myoclonus, epilepsy, and parkinsonism		2013		no	no		no implementation issue	no implementation issue
Murali, Rajmohan; Soslow, Robert A & Weigelt, Britta	Classification of endometrial carcinoma more than two types	The Lancet Oncology	2014		no	no		no implementation issue	no implementation issue
Dixon, Michael J.; Marazita, Mary L.; Beaty, Terri H. & Murray, Jeffrey C.	Cleft lip and palate understanding genetic and environmental influences	Nature Reviews Genetics	2011		no	no		no implementation issue	no implementation issue
Sethi, Seema; Ali, Shadan; Philip, Philip A. & Sarkar, Fazlul H.	Clinical Advances in Molecular Biomarkers for Cancer Diagnosis and Therapy	International Journal of Molecular Sciences	2013		no	no		no implementation issue	no implementation issue
Siddiqi, Imran N.; Ailawadhi, Sikander; Huang, Qin; Shibata, Renae K.; Kang, Haeyoun & Shibata, Darryl	Deep Sequencing Reveals Lack of a Clonal Relationship Between a Metachronous Classical Hodgkin and Diffuse Large B-Cell Lymphoma	Clinical Lymphoma Myeloma and Leukemia	2014		no	no		no implementation issue	no implementation issue
xiong Zhan, Zi; xin Liao, Xin; Du, Juan; ying Luo, Ying; ting Hu, Zhao; ling Wang, Jun; xiang Yan, Xin; guo Zhang, Jian; zhi Dai, Mei; Zhang, Peng; Xia, Kun; sha Tang, Bei & Shen, Lu	Exome sequencing released a case of X-linked adrenoleukodystrophy mimicking recessive hereditary spastic paraplegia	European Journal of Medical Genetics	2013		no	no		no implementation issue	no implementation issue
Palotie, Aarno; Widén, Elisabeth & Ripatti, Samuli	From genetic discovery to future personalized health research	New Biotechnology	2013		no	no		no implementation issue	no implementation issue
Wynn, Julia; Yu, Lan & Chung, Wendy K.	Genetic causes of congenital diaphragmatic hernia	Seminars in Fetal and Neonatal Medicine	2014		no	no		no implementation issue	no implementation issue
Petrucci, Simona & Valente, Enza Maria	Genetic issues in the diagnosis of dystonias	Frontiers in Neurology	2013		no	no		no implementation issue	no implementation issue
Lu, James T. Campeau, Philippe M. Lee, Brendan H.; Lu, James T.; Campeau, Philippe M.; Lee, Brendan H.	Genotype-Phenotype Correlation Promiscuity in the Era of Next-Generation Sequencing	Obstetrical & Gynecological Survey December 2014; OBSTETRICAL & GYNECOLOGICAL SURVEY			no	no		no implementation issue	no implementation issue
Manase, Dorin; D'Alessandro, Lisa C. A.; Kumar Manickaraj, Ashok; Al Turki, Saeed; Hurles, Matthew E. & Mital, Seema; Manase, Dorin; D'Alessandro, Lisa C. A.; Manickaraj, Ashok Kumar; Al Turki, Saeed; Hurles, Matthew E.; Mital, Seema; Manase D, D Alessandro L, Manickaraj A, Al Turki S, Hurles ME, Mital S.	High throughput exome coverage of clinically relevant cardiac genes	BMC Medical Genomics; BMC Med Genomics. 2014	2014		no	no		no implementation issue	no implementation issue
Takeichi, Takuya; Nanda, Arti; Liu, Lu; Salam, Amr; Campbell, Patrick; Fong, Kenneth; Akiyama, Masashi; Ozoemena, Linda; Stone, Kristina L.; Al-Ajmi, Hejab; Simpson, Michael A. & McGrath, John A.	Impact of next generation sequencing on diagnostics in a genetic skin disease clinic	Experimental Dermatology	2013		no	no		no implementation issue	no implementation issue
Yamaguchi, K.a b; Urakami, K.c; Ohshima, K.d; Mochizuki, T.d; Akiyama, Y.e; Uesaka, K.a; Nakajima, T.a; Takahashi, M.a; Tamai, S.a & Kusuhara, M.f g; Yamaguchi, Ken; Urakami, Kenichi; Ohshima, Keiichi; Mochizuki, Tohru; Akiyama, Yasuto; Uesaka, Katsuhiko; Nakajima, Takashi; Takahashi, Mitsuru; Tamai, Sunao; Kusuhara, Masatoshi	Implementation of individualized medicine for cancer patients by multiomics-based analyses-the Project HOPE-	Biomedical Research (Japan); BIOMEDICAL RESEARCH-TOKYO	2014		no	no		no implementation issue	no implementation issue
Abu-Libdeh A. Jaron R. Walsh T. King M.-C. Levy-Lahad E. Zangen D.	Neonatal Wolfram syndrome Novel de-novo dominant mutation presenting as an unusual clinical phenotype				no	no		no implementation issue	no implementation issue mentioned
Ellard S., Patrinos G.P., Oetting W.S.	Clinical applications of next-generation sequencing The 2013 human genome variation society scientific meeting		2013		no	no		no implementation issue	not clinical
Hong Y.B., Jung J., Jung S.-C., Chung K.W., Choi B.-O.	Application of variant-calling algorithms for Mendelian disorders Lessons from whole-exome sequencing in charcot-marie-tooth disease		2014		no	no		no implementation issue	not clinical context
Tian R, Basu MK, Capriotti E	ContrastRank a new method for ranking putative cancer driver genes and classification of tumor samples		2014		no	no		no implementation issue	not clinical context
Fouchier SW, Hutten BA, Defesche JC.	Current novel-gene-finding strategy for autosomal-dominant hypercholesterolaemia needs refinement		2014		no	no		no implementation issue	not clinical context
Pike, Elizabeth R. Rothenberg, Karen H. Berkman, Benjamin E.	Finding Fault Exploring Legal Duties to Return Incidental Findings in Genomic Research		2013-2014		no	no		no implementation issue	not clinical context
Meynert A.M., Ansari M., FitzPatrick D.R., Taylor M.S.	Variant detection sensitivity and biases in whole genome and exome sequencing		2014		no	no		no implementation issue	not clinical context
Altmuller J., Budde B.	Diagnostic procedures Sequencing in the next generation - Research and diagnostics Sequenzierung in der nächsten Generation - Forschung und Diagnostik		2012		no	no		no implementation issue	not exome
Markello T.C., Adams D.R.	Genome-scale sequencing to identify genes involved in Mendelian disorders		2013		no	no		no implementation issue	not only exome
Valencia A., Hidalgo M.	Getting personalized cancer genome analysis into the clinic the challenges in bioinformatics		2012		no	no		no implementation issue	not only exome
Torri F., Dinov I.D., Zamanyan A., Hobel S., Genco A., Petrosyan P., Clark A.P., Liu Z., Eggert P., Pierce J., Knowles J.A., Ames J., Kesselman C., Toga A.W., Potkin S.G., Vawter M.P., Macciardi F.	Next generation sequence analysis and computational genomics using graphical pipeline workflows		2012		no	no		no implementation issue	not only exome
Rimmer, A; Phan, H; Mathieson, I; Iqbal, Z; Twigg, SRF; Wilkie, AOM; McVean, G; Lunter, G	Integrating mapping-, assembly- and haplotype-based approaches for calling variants in clinical sequencing applications		2014		no	no		no implementation issue	not releant
Hennekam, Raoul C.M.	A newborn with unusual morphology some practical aspects	Seminars in Fetal and Neonatal Medicine	2011		no	no		no implementation issue	not relevant
Blair, DavidÂ R.; Lyttle, ChristopherÂ S.; Mortensen, JonathanÂ M.; Bearden, CharlesÂ F.; Jensen, AndersÂ Boeck; Khiabanian, Hossein; Melamed, Rachel; Rabadan, Raul; Bernstam, ElmerÂ V.; Brunak, SÃ¸ren; Jensen, LarsÂ Juhl; Nicolae, Dan; Shah, NigamÂ H.; Grossman, RobertÂ L.; Cox, NancyÂ J.; White, KevinÂ P. & Rzhetsky, Andrey	A Nondegenerate Code of Deleterious Variants in Mendelian Loci Contributes to Complex Disease Risk	Cell	2013		no	no		no implementation issue	not relevant
Yamamoto, Fumiichiro; Cid, Emili; Yamamoto, Miyako & Blancher, Antoine	ABO Research in the Modern Era of Genomics	Transfusion Medicine Reviews	2012		no	no		no implementation issue	not relevant
Carter, Scott L; Cibulskis, Kristian; Helman, Elena; McKenna, Aaron; Shen, Hui; Zack, Travis; Laird, Peter W; Onofrio, Robert C; Winckler, Wendy; Weir, Barbara A; Beroukhim, Rameen; Pellman, David; Levine, Douglas A; Lander, Eric S; Meyerson, Matthew & Getz, Gad	Absolute quantification of somatic DNA alterations in human cancer	Nature Biotechnology	2012		no	no		no implementation issue	not relevant
ElSharawy, Abdou; Warner, Jason; Olson, Jeff; Forster, Michael; Schilhabel, Markus B.; Link, Darren R.; Rose-John, Stefan; Schreiber, Stefan; Rosenstiel, Philip; Brayer, James & Franke, Andre	Accurate variant detection across non-amplified and whole genome amplified DNA using targeted next generation sequencing	BMC Genomics	2012		no	no		no implementation issue	not relevant
Murugaesu, Nirupa; Chew, Su Kit & Swanton, Charles	Adapting Clinical Paradigms to the Challenges of Cancer Clonal Evolution	The American Journal of Pathology	2013		no	no		no implementation issue	not relevant
Williams, Roger; Aspinall, Richard; Bellis, Mark; Camps-Walsh, Ginette; Cramp, Matthew; Dhawan, Anil; Ferguson, James; Forton, Dan; Foster, Graham; Gilmore, Sir Ian; Hickman, Matthew; Hudson, Mark; Kelly, Deirdre; Langford, Andrew; Lombard, Martin; Longworth, Louise; Martin, Natasha; Moriarty, Kieran; Newsome, Philip; O'Grady, John; Pryke, Rachel; Rutter, Harry; Ryder, Stephen; Sheron, Nick & Smi…	Addressing liver disease in the UK a blueprint for attaining excellence in health care and reducing premature mortality from lifestyle issues of excess consumption of alcohol, obesity, and viral hepatitis	The Lancet	2014		no	no		no implementation issue	not relevant
Ding, Li; Raphael, Benjamin J.; Chen, Feng & Wendl, Michael C.	Advances for studying clonal evolution in cancer	Cancer Letters	2013		no	no		no implementation issue	not relevant
Merkies, Ingemar S.J.; Faber, Catharina G. & Lauria, Giuseppe	Advances in diagnostics and outcome measures in peripheral neuropathies	Neuroscience Letters	2015		no	no		no implementation issue	not relevant
Talbot, Kevin Vincent, Angela	Advances in the clinical science of the motor unit from motor neuron to neuromuscular junction	Current Opinion in Neurology October 2014	2014		no	no		no implementation issue	not relevant
Elliott, Perry M. & Mohiddin, Saidi A.	Almanac 2011 Cardiomyopathies The national society journals present selected research that has driven recent advances in clinical cardiology	The Egyptian Heart Journal ; Revista Portuguesa de Cardiologia ; Revista Portuguesa de Cardiologia (English Edition)	2012		no	no		no implementation issue	not relevant
Akizu, Naiara; Cantagrel, Vincent; Schroth, Jana; Cai, Na; Vaux, Keith; McCloskey, Douglas; Naviaux, RobertÂ K.; VanÂ Vleet, Jeremy; Fenstermaker, AliÂ G.; Silhavy, JenniferÂ L.; Scheliga, JudithÂ S.; Toyama, Keiko; Morisaki, Hiroko; Sonmez, Fatma M.; Celep, Figen; Oraby, Azza; Zaki, MahaÂ S.; Al-Baradie, Raidah; Faqeih, Eissa A.; Saleh, Mohammed A.M.; Spencer, Emily; Rosti, RasimÂ Ozgur; Scott, …	AMPD2 Regulates GTP Synthesis and Is Mutated in a Potentially Treatable Neurodegenerative Brainstem Disorder	Cell	2013		no	no		no implementation issue	not relevant
de Carvalho, Mamede a,c Swash, Michael a,b	Amyotrophic lateral sclerosis an update	Current Opinion in Neurology October 2011	2011		no	no		no implementation issue	not relevant
Solomon, Benjamin D.; Baker, Linda A.; Bear, Kelly A.; Cunningham, Bridget K.; Giampietro, Philip F.; Hadigan, Colleen; Hadley, Donald W.; Harrison, Steven; Levitt, Marc A.; Niforatos, Nickie; Paul, Scott M.; Raggio, Cathleen; Reutter, Heiko & Warren-Mora, Nicole	An Approach to the Identification of Anomalies and Etiologies in Neonates with Identified or Suspected VACTERL (Vertebral Defects, Anal Atresia, Tracheo-Esophageal Fistula with Esophageal Atresia, Cardiac Anomalies, Renal Anomalies, and Limb Anomalies) Association	The Journal of Pediatrics	2014		no	no		no implementation issue	not relevant
Geoffroy, P. A.; Boudebesse, C.; Henrion, A.; Jamain, S.; Henry, C.; Leboyer, M.; Bellivier, F. & Etain, B.	An ASMT variant associated with bipolar disorder influences sleep and circadian rhythms a pilot study	Genes, Brain & Behavior	2014		no	no		no implementation issue	not relevant
Kohane, Isaac S.	An Autism Case History to Review the Systematic Analysis of Large-Scale Data to Refine the Diagnosis and Treatment of Neuropsychiatric Disorders	Biological Psychiatry	2015		no	no		no implementation issue	not relevant
Hassan, Mohamed	APOC3 Triglycerides do matter	Global Cardiology Science & Practice	2014		no	no		no implementation issue	not relevant
Upadhyay, Pawan; Dwivedi, Renu & Dutt, Amit	Applications of next-generation sequencing in cancer	Current Science (00113891)	2014		no	no		no implementation issue	not relevant
Chapman, Michael; III, Edus H. Warren & Wu, Catherine J.	Applications of Next-Generation Sequencing to Blood and Marrow Transplantation	Biology of Blood and Marrow Transplantation	2012		no	no		no implementation issue	not relevant
Davidson, Alice E.; Cheong, Sek-Shir; Hysi, Pirro G.; Venturini, Cristina; Plagnol, Vincent; Ruddle, Jonathan B.; Ali, Hala; Carnt, Nicole; Gardner, Jessica C.; Hassan, Hala; Gade, Else; Kearns, Lisa; Jelsig, Anne Marie; Restori, Marie; Webb, Tom R.; Laws, David; Cosgrove, Michael; Hertz, Jens M.; Russell-Eggitt, Isabelle & Pilz, Daniela T.; Davidson AE, Cheong SS, Hysi PG, Venturini C, Plagnol V…	Association of CHRDL1 Mutations and Variants with X-linked Megalocornea, Neuhauser Syndrome and Central Corneal Thickness	PLoS ONE; PLoS One. 2014; PLOS ONE			no	no		no implementation issue	not relevant
Tremblay, Karine; Dubois-Bouchard, Camélia; Brisson, Diane & Gaudet, Daniel	Association of CTRC and SPINK1 gene variants with recurrent hospitalizations for pancreatitis or acute abdominal pain in lipoprotein lipase deficiency	Frontiers in Genetics	2014		no	no		no implementation issue	not relevant
Belani R, Oliveira G, Erikson GA, Ra S, Schechter MS, Lee JK, Shipman WJ, Haaser SM, Torkamani A.	ASXL1 and DNMT3A mutation in a cytogenetically normal B3 thymoma	Oncogenesis. 2014	2014		no	no		no implementation issue	not relevant
; Lieber, Daniel S.; Vafai, Scott B.; Horton, Laura C.; Slate, Nancy G.; Liu, Shangtao; Borowsky, Mark L.; Calvo, Sarah E.; Schmahmann, Jeremy D.; Mootha, Vamsi K.; Lieber DS, Vafai SB, Horton LC, Slate NG, Liu S, Borowsky ML, Calvo SE, Schmahmann JD, Mootha VK.; Lieber, D.S.a b c d; Vafai, S.B.a b c d e; Horton, L.C.f; Slate, N.G.a b; Liu, S.a b; Borowsky, M.L.a d; Calvo, S.E.a b c d; Schmahmann…	Atypical case of Wolfram syndrome revealed through targeted exome sequencing in a patient with suspected mitochondrial disease	; BMC MEDICAL GENETICS; BMC Med Genet. 2012;	2012		no	no		no implementation issue	not relevant
Kastner, Daniel L.; Aksentijevich, Ivona & Goldbach-Mansky, Raphaela	Autoinflammatory Disease Reloaded A Clinical Perspective	Cell	2010		no	no		no implementation issue	not relevant
Alsalem, Ahmed B.; Halees, Anason S.; Anazi, Shamsa; Alshamekh, Shomoukh & Alkuraya, Fowzan S.	Autozygome Sequencing Expands the Horizon of Human Knockout Research and Provides Novel Insights into Human Phenotypic Variation	PLoS Genetics	2013		no	no		no implementation issue	not relevant
Sergouniotis, PanagiotisÂ I.; Chakarova, Christina; Murphy, Cian; Becker, Mirjana; Lenassi, Eva; Arno, Gavin; Lek, Monkol; MacArthur, DanielÂ G.; Bhattacharya, ShomiÂ S.; Moore, AnthonyÂ T.; Holder, GrahamÂ E.; Robson, AnthonyÂ G.; Wolfrum, Uwe; Webster, AndrewÂ R. & Plagnol, Vincent	Biallelic Variants in TTLL5, Encoding a Tubulin Glutamylase, Cause Retinal Dystrophy	The American Journal of Human Genetics	2014		no	no		no implementation issue	not relevant
JIN, ZILIANG; JIANG, WEIHUA & WANG, LIWEI	Biomarkers for gastric cancer Progression in early diagnosis and prognosis (Review)	Oncology Letters	2015		no	no		no implementation issue	not relevant
Gilling, Mette; Lind-Thomsen, Allan; Mang, Yuan; Bak, Mads; MÃ¸ller, Morten; Ullmann, Reinhard; Kristoffersson, Ulf; Kalscheuer, Vera M.; Henriksen, Karen Friis; Bugge, Merete; TÃ¼mer, Zeynep & Tommerup, Niels	Biparental inheritance of chromosomal abnormalities in male twins with non-syndromic mental retardation	European Journal of Medical Genetics	2011		no	no		no implementation issue	not relevant
Lynch, Henry; Wen, Hongxiu; Kim, Yeong C.; Snyder, Carrie; Kinarsky, Yulia; Chen, Pei Xian; Xiao, Fengxia; Goldgar, David; Cowan, Kenneth H. & Wang, San Ming	Can Unknown Predisposition in Familial Breast Cancer be Family-Specific?	Breast Journal	2013		no	no		no implementation issue	not relevant
Invernizzi, Federica; Ardissone, Anna; Lamantea, Eleonora; Garavaglia, Barbara; Zeviani, Massimo; Farina, Laura; Ghezzi, Daniele & Moroni, Isabella	Cavitating leukoencephalopathy with multiple mitochondrial dysfunction syndrome and NFU1 mutations	Frontiers in Genetics	2014		no	no		no implementation issue	not relevant
Hjeij, Rim; Onoufriadis, Alexandros; Watson, ChristopherÂ M.; Slagle, ChristopherÂ E.; Klena, NikolaiÂ T.; Dougherty, GerardÂ W.; Kurkowiak, MaÅ‚gorzata; Loges, NikiÂ T.; Diggle, ChristineÂ P.; Morante, NicholasÂ F.C.; Gabriel, GeorgeÂ C.; Lemke, KristiÂ L.; Li, You; Pennekamp, Petra; Menchen, Tabea; Konert, Franziska; Marthin, JuneÂ Kehlet; Mans, DorusÂ A.; Letteboer, StefÂ J.F.; Werner, Claudiu…	CCDC151 Mutations Cause Primary Ciliary Dyskinesia by Disruption of the Outer Dynein Arm Docking Complex Formation	The American Journal of Human Genetics	2014		no	no		no implementation issue	not relevant
Yu, Yau-Hua; Morales, Jose; Feng, Lei; Lee, J. Jack; El-Naggar, Adel K. & Vigneswaran, Nadarajah	CD147 and Ki-67 overexpression confers poor prognosis in squamous cell carcinoma of oral tongue A tissue microarray study	Oral Surgery, Oral Medicine, Oral Pathology and Oral Radiology	2015		no	no		no implementation issue	not relevant
Zhang, Xiao-Bing	Cellular Reprogramming of Human Peripheral Blood Cells	Genomics, Proteomics & Bioinformatics	2013		no	no		no implementation issue	not relevant
Reilly, Mary M.; Murphy, Sinéad M. & LaurÃ¡, Matilde	Charcot-Marie-Tooth disease	Journal of the Peripheral Nervous System	2011		no	no		no implementation issue	not relevant
Chou, Angela; Waddell, Nicola; Cowley, Mark J.; Gill, Anthony J.; Chang, David K.; Patch, Ann-Marie; Nones, Katia; Wu, Jianmin; Pinese, Mark; Johns, Amber L.; Miller, David K.; Kassahn, Karin S.; Nagrial, Adnan M.; Wasan, Harpreet; Goldstein, David; Toon, Christopher W.; Chin, Venessa; Chantrill, Lorraine; Humphris, Jeremy & Scott Mead, R.	Clinical and molecular characterization of HER2 amplified-pancreatic cancer	Genome Medicine	2013		no	no		no implementation issue	not relevant
Franz, Elizabeth A.; Chiaroni-Clarke, Rachel; Woodrow, Stephanie; Glendining, Kelly A.; Jasoni, Christine L.; Robertson, Stephen P.; Gardner, R.J. McKinlay & Markie, David	Congenital mirror movements Phenotypes associated with DCC and RAD51 mutations	Journal of the Neurological Sciences	2015		no	no		no implementation issue	not relevant
Gomez-Cabrero, David; Abugessaisa, Imad; Maier, Dieter; Teschendorff, Andrew; Merkenschlager, Matthias; Gisel, Andreas; Ballestar, Esteban; Bongcam-Rudloff, Erik; Conesa, Ana & Tegnér, Jesper	Data integration in the era of omics current and future challenges	BMC Systems Biology	2014		no	no		no implementation issue	not relevant
Blanchard MG, Willemsen MH, Walker JB, Dib-Hajj SD, Waxman SG, Jongmans MC, Kleefstra T, van de Warrenburg BP, Praamstra P, Nicolai J, Yntema HG, Bindels RJ, Meisler MH, Kamsteeg EJ.	De novo gain-of-function and loss-of-function mutations of SCN8A in patients with intellectual disabilities and epilepsy	J Med Genet. 2015	2015		no	no		no implementation issue	not relevant
Picard, Fabienne MD Makrythanasis, Periklis MD, PhD Navarro, Vincent MD, PhD Ishida, Saeko PhD de Bellescize, Julitta MD Ville, Dorothee MD Weckhuysen, Sarah MD Fosselle, Erwin MD Suls, Arvid PhD De Jonghe, Peter MD, PhD Vasselon Raina, Maryline MD Lesca, Gaetan MD, PhD Depienne, Christel PhD An-Gourfinkel, Isabelle MD, PhD Vlaicu, Mihaela MD Baulac, Michel MD Mundwiller, Emeline Couarch, Philipp…	DEPDC5 mutations in families presenting as autosomal dominant nocturnal frontal lobe epilepsy	Neurology June 10, 2014	2014		no	no		no implementation issue	not relevant
Ohtake, A.; Murayama, K.; Mori, M.; Harashima, H.; Yamazaki, T.; Tamaru, S.; Yamashita, Y.; Kishita, Y.; Nakachi, Y.; Kohda, M.; Tokuzawa, Y.; Mizuno, Y.; Moriyama, Y.; Kato, H. & Okazaki, Y.	Diagnosis and molecular basis of mitochondrial respiratory chain disorders Exome sequencing for disease gene identification	Biochimica et Biophysica Acta (BBA) - General Subjects	2014		no	no		no implementation issue	not relevant
Leidenroth, Andreas; Sorte, Hanne SÃ¸rmo; Gilfillan, Gregor; Ehrlich, Melanie; Lyle, Robert & Hewitt, Jane E; Leidenroth, Andreas; Sorte, Hanne Sormo; Gilfillan, Gregor; Ehrlich, Melanie; Lyle, Robert; Hewitt, Jane E.; Leidenroth A, Sorte HS, Gilfillan G, Ehrlich M, Lyle R, Hewitt JE.; Leidenroth, A.a; Sorte, H.S.b; Gilfillan, G.b; Ehrlich, M.c; Lyle, R.b & Hewitt, J.E.a	Diagnosis by sequencing correction of misdiagnosis from FSHD2 to LGMD2A by whole-exome analysis	European Journal of Human Genetics; Eur J Hum Genet. 2012	2012		no	no		no implementation issue	not relevant
Johnston, Michael V.	Education of a Child Neurologist Developmental Neuroscience Relevant to Child Neurology	Seminars in Pediatric Neurology	2011		no	no		no implementation issue	not relevant
Kapur, Payal; PeÃ±a-Llopis, Samuel; Christie, Alana; Zhrebker, Leah; PavÃ­a-Jiménez, Andrea; Rathmell, W Kimryn; Xie, Xian-Jin & Brugarolas, James	Effects on survival of BAP1 and PBRM1 mutations in sporadic clear-cell renal-cell carcinoma a retrospective analysis with independent validation	The Lancet Oncology	2013		no	no		no implementation issue	not relevant
Gripp, K.W.a; Ennis, S.a & Napoli, J.b; Gripp, KW; Ennis, S; Napoli, J	Exome Analysis in Clinical Practice Expanding the Phenotype of Bartsocas-Papas Syndrome	American Journal of Medical Genetics, Part A;	2013		no	no		no implementation issue	not relevant
Lapunzina, Pablo; Ortiz Lopez, Rocio; Rodriguez-Laguna, Lara; Garcia-Miguel, Purificacion; Rojas Martinez, Augusto; Martinez-Glez, Victor; Lapunzina P, LÃ³pez RO, RodrÃ­guez-Laguna L, GarcÃ­a-Miguel P, MartÃ­nez AR, MartÃ­nez-Glez V.; Lapunzina, P.a b; LÃ³pez, R.O.c d; RodrÃ­guez-Laguna, L.b; GarcÃ­a-Miguel, P.e; MartÃ­nez, A.R.c d & MartÃ­nez-Glez, V.a b; Lapunzina, P; Lopez, RO; Rodriguez-Lagun…	Impact of NGS in the medical sciences Genetic syndromes with an increased risk of developing cancer as an example of the use of new technologies	GENETICS AND MOLECULAR BIOLOGY; Genet Mol Biol. 2014;	2014		no	no		no implementation issue	not relevant
Mroz, Edmund A. & Rocco, James W.; Mroz EA, Rocco JW	MATH, a novel measure of intratumor genetic heterogeneity, is high in poor-outcome classes of head and neck squamous cell carcinoma	Oral Oncology ;	2013		No	no		no implementation issue	not relevant
Gahl, William A.; Markello, Thomas C.; Toro, Camilo; Fajardo, Karin Fuentes; Sincan, Murat; Gill, Fred; Carlson-Donohoe, Hannah; Gropman, Andrea; Pierson, Tyler Mark; Golas, Gretchen; Wolfe, Lynne; Groden, Catherine; Godfrey, Rena; Nehrebecky, Michele; Wahl, Colleen; Landis, Dennis M. D.; Yang, Sandra; Madeo, Anne; Mullikin, James C.; Boerkoel, Cornelius F.; Tifft, Cynthia J.; Adams, David; Gahl …	The National Institutes of Health Undiagnosed Diseases Program insights into rare diseases	GENETICS IN MEDICINE; Genet Med. 2012;	2012		no	no		no implementation issue	not relevant
Rayaprolu, Sruti; Mullen, Bianca; Baker, Matt; Lynch, Timothy; Finger, Elizabeth; Seeley, William W.; Hatanpaa, Kimmo J.; Lomen-Hoerth, Catherine; Kertesz, Andrew; Bigio, Eileen H.; Lippa, Carol; Josephs, Keith A.; Knopman, David S.; White III, Charles L.; Caselli, Richard; Mackenzie, Ian R.; Miller, Bruce L.; Boczarska-Jedynak, Magdalena; Opala, Grzegorz & Krygowska-Wajs, Anna	TREM2 in neurodegeneration evidence for association of the pR47H variant with frontotemporal dementia and Parkinson's disease	Molecular Neurodegeneration	2013		no	no		no implementation issue	not relevant
Le Scouarnec, S & Gribble, S M	Characterising chromosome rearrangements recent technical advances in molecular cytogenetics	Heredity	2012		no	no		no implementation issue	not relevant
SOTTAS, VALENTIN; ROUGIER, JEAN-SÃ‰BASTIEN; JOUSSET, FLORIAN; KUCERA, JAN P.; SHESTAK, ANNA; MAKAROV, LEONID M.; ZAKLYAZMINSKAYA, ELENA V. & ABRIEL, HUGUES	Characterization of 2 Genetic Variants of Nav15-Arginine 689 Found in Patients with Cardiac Arrhythmias	Journal of Cardiovascular Electrophysiology	2013		no	no		no implementation issue	not relevant
de Kovel, Carolien G.F.; Meisler, Miriam H.; Brilstra, Eva H.; van Berkestijn, Frederique M.C.; Slot, Ruben van "t; van Lieshout, Stef; Nijman, Isaac J.; O'Brien, Janelle E.; Hammer, Michael F.; Estacion, Mark; Waxman, Stephen G.; Dib-Hajj, Sulayman D. & Koeleman, Bobby P.C.; de Kovel CG, Meisler MH, Brilstra EH, van Berkestijn FM, van 't Slot R, van Lieshout S, Nijman IJ, O'Brien JE, Hammer MF, …	Characterization of a de novo SCN8A mutation in a patient with epileptic encephalopathy	Epilepsy Research; Epilepsy Res. 2014	2014		no	no		no implementation issue	not relevant
Kildey, Katrina; Flower, Robert L.; Tran, Thu V.; Tunningley, Robert; Harris, Jonathan & Dean, Melinda M.	CHARACTERIZATION OF ENU-INDUCED MUTATIONS IN RED BLOOD CELL STRUCTURAL PROTEINS	Computational and Structural Biotechnology Journal	2013		no	no		no implementation issue	not relevant
Dai, Tong & Shah, Manish A.	Chemoradiation in oesophageal cancer	Best Practice & Research Clinical Gastroenterology	2015		no	no		no implementation issue	not relevant
Razumilava, Nataliya & Gores, Gregory J	Cholangiocarcinoma	The Lancet	2014		no	no		no implementation issue	not relevant
Roberts, Jennifer L.; Hovanes, Karine; Dasouki, Majed; Manzardo, Ann M. & Butler, Merlin G.	Chromosomal microarray analysis of consecutive individuals with autism spectrum disorders or learning disability presenting for genetic services	Gene	2014		no	no		no implementation issue	not relevant
GonzÃ¡lez-MasiÃ¡, José A.; GarcÃ­a-Olmo, DamiÃ¡n & GarcÃ­a-Olmo, Dolores C.	Circulating nucleic acids in plasma and serum (CNAPS) applications in oncology	OncoTargets & Therapy	2013		no	no		no implementation issue	not relevant
Marian, A.J. Bolli, Roberto	Circulation Research and Human Genetic Studies				no	no		no implementation issue	not relevant
Coonrod E.M., Margraf R.L., Russell A., Voelkerding K.V., Reese M.G.	Clinical analysis of genome next-generation sequencing data using the Omicia platform		2013		no	no		no implementation issue	not relevant
Masri, A.a & Hamamy, H.b	Clinical and inheritance profile of familial childhood epilepsy in Jordan	Seizure	2013		no	no		no implementation issue	not relevant
Mehta, Sunil Q. & Golshani, Peyman	Clinical Neurogenetics Autism Spectrum Disorders	Neurologic Clinics	2013		no	no		no implementation issue	not relevant
Kato, Mitsuhiro; Yamagata, Takanori; Kubota, Masaya; Arai, Hiroshi; Yamashita, Sumimasa; Nakagawa, Taku; FujII, Takanari; Sugai, Kenji; Imai, Kaoru; Uster, Tami; Chitayat, David; Weiss, Shelly; Kashii, Hirofumi; Kusano, Ryosuke; Matsumoto, Ayumi; Nakamura, Kazuyuki; Oyazato, Yoshinobu; Maeno, Mari; Nishiyama, Kiyomi & Kodera, Hirofumi	Clinical spectrum of early onset epileptic encephalopathies caused by KCNQ2 mutation	Epilepsia (Series 4)	2013		no	no		no implementation issue	not relevant
Nakamura, Kazuyuki MD Kato, Mitsuhiro MD, PhD Osaka, Hitoshi MD, PhD Yamashita, Sumimasa MD, PhD Nakagawa, Eiji MD, PhD Haginoya, Kazuhiro MD, PhD Tohyama, Jun MD, PhD Okuda, Mitsuko MD, PhD Wada, Takahito MD, PhD Shimakawa, Shuichi MD, PhD Imai, Katsumi MD Takeshita, Saoko MD Ishiwata, Hisako MD Lev, Dorit MD Lerman-Sagie, Tally MD Cervantes-Barragan, David E. MD Villarroel, Camilo E. MD Ohfu, M…	Clinical spectrum of SCN2A mutations expanding to Ohtahara syndrome	Neurology September 10, 2013	2013		no	no		no implementation issue	not relevant
Shearer, A. Eliot; Kolbe, Diana L.; Azaiez, Hela; Sloan, Christina M.; Frees, Kathy L.; Weaver, Amy E.; Clark, Erika T.; Nishimura, Carla J.; Black-Ziegelbein, E. Ann & Smith, Richard J.	Copy number variants are a common cause of non-syndromic hearing loss	Genome Medicine	2014		no	no		no implementation issue	not relevant
Lim, Sing-Hui; Tran-Viet, Khanh-Nhat; Yanovitch, Tammy L.; Freedman, Sharon F.; Klemm, Thomas; Call, Whitney; Powell, Caldwell; Ravichandran, Ajay; Metlapally, Ravikanth; Nading, Erica B.; Rozen, Steve & Young, Terri L.	CYP1B1, MYOC, and LTBP2 Mutations in Primary Congenital Glaucoma Patients in the United States	American Journal of Ophthalmology	2013		no	no		no implementation issue	not relevant
Allen, Andrew S.; Berkovic, Samuel F.; Cossette, Patrick; Delanty, Norman; Dlugos, Dennis; Eichler, Evan E.; Epstein, Michael P.; Glauser, Tracy; Goldstein, David B.; Han, Yujun; Heinzen, Erin L.; Hitomi, Yuki; Howell, Katherine B.; Johnson, Michael R.; Kuzniecky, Ruben; Lowenstein, Daniel H.; Lu, Yi-Fan; Madou, Maura R. Z.; Marson, Anthony G. & Mefford, Heather C.	De novo mutations in epileptic encephalopathies	Nature	2013		no	no		no implementation issue	not relevant
Nakamura, Kazuyuki; Kodera, Hirofumi; Akita, Tenpei; Shiina, Masaaki; Kato, Mitsuhiro; Hoshino, Hideki; Terashima, Hiroshi; Osaka, Hitoshi; Nakamura, Shinichi; Tohyama, Jun; Kumada, Tatsuro; Furukawa, Tomonori; Iwata, Satomi; Shiihara, Takashi; Kubota, Masaya; Miyatake, Satoko; Koshimizu, Eriko; Nishiyama, Kiyomi; Nakashima, Mitsuko; Tsurusaki, Yoshinori; Miyake, Noriko; Hayasaka, Kiyoshi; Ogata,…	De Novo Mutations in GNAO1, Encoding a Gαo Subunit of Heterotrimeric G Proteins, Cause Epileptic Encephalopathy	The American Journal of Human Genetics	2013		no	no		no implementation issue	not relevant
Yarham, John W.; Lamichhane, Tek N.; Pyle, Angela; Mattijssen, Sandy; Baruffini, Enrico; Bruni, Francesco; Donnini, Claudia; Vassilev, Alex; He, Langping; Blakely, Emma L.; Griffin, Helen; Santibanez-Koref, Mauro; Bindoff, Laurence A.; Ferrero, Ileana; Chinnery, Patrick F.; McFarland, Robert; Maraia, Richard J. & Taylor, Robert W.	Defective i6A37 Modification of Mitochondrial and Cytosolic tRNAs Results from Pathogenic Mutations in TRIT1 and Its Substrate tRNA	PLoS Genetics	2014		no	no		no implementation issue	not relevant
Miyatake S, Koshimizu E, Fujita A, Fukai R, Imagawa E, Ohba C, Kuki I, Nukui M, Araki A, Makita Y, Ogata T, Nakashima M, Tsurusaki Y, Miyake N, Saitsu H, Matsumoto N.	Detecting copy-number variations in whole-exome sequencing data using the eXome Hidden Markov Model an 'exome-first' approach	J Hum Genet. 2015	2015		no	no		no implementation issue	not relevant
Wang, Qingguo; Jia, Peilin; Li, Fei; Chen, Haiquan; Ji, Hongbin; Hucks, Donald; Brown Dahlman, Kimberly; Pao, William & Zhao, Zhongming	Detecting somatic point mutations in cancer genome sequencing data a comparison of mutation callers	Genome Medicine	2013		no	no		no implementation issue	not relevant
Haas, Joel T.; Winter, Harland S.; Lim, Elaine; Kirby, Andrew; Blumenstie, Brendan; DeFelice, Matthew; Gabriel, Stacey; Jalas, Chaim; Branski, David; Grueter, Carrie A.; Toporovski, Mauro S.; Walther, Tobias C.; Daly, Mark J. & Farese Jr., Robert V.	DGAT1 mutation is linked to a congenital diarrheal disorder	Journal of Clinical Investigation	2012		no	no		no implementation issue	not relevant
Gilissen, Christian; Hoischen, Alexander; Brunner, Han G & Veltman, Joris A	Disease gene identification strategies for exome sequencing	European Journal of Human Genetics	2012		no	no		no implementation issue	not relevant
Hodge, J C; Mitchell, E; Pillalamarri, V; Toler, T L; Bartel, F; Kearney, H M; Zou, Y S; Tan, W H; Hanscom, C; Kirmani, S; Hanson, R R; Skinner, S A; Rogers, R C; Everman, D B; Boyd, E; Tapp, C; Mullegama, S V; Keelean-Fuller, D; Powell, C M & Elsea, S H	Disruption of MBD5 contributes to a spectrum of psychopathology and neurodevelopmental abnormalities	Molecular Psychiatry	2014		no	no		no implementation issue	not relevant
Jones, David T. W.; JÃ¤ger, Natalie; Kool, Marcel; Zichner, Thomas; Hutter, Barbara; Sultan, Marc; Cho, Yoon-Jae; Pugh, Trevor J.; Hovestadt, Volker; StÃ¼tz, Adrian M.; Rausch, Tobias; Warnatz, Hans-JÃ¶rg; Ryzhova, Marina; Bender, Sebastian; Sturm, Dominik; Pleier, Sabrina; Cin, Huriye; Pfaff, Elke; Sieber, Laura & Wittmann, Andrea	Dissecting the genomic complexity underlying medulloblastoma	Nature	2012		no	no		no implementation issue	not relevant
Schramm, Sarah-Jane; Li, Simone S.; Jayaswal, Vivek; Fung, David C. Y.; Campain, Anna E.; Pang, Chi N. I.; Scolyer, Richard A.; Yang, Yee Hwa; Mann, Graham J. & Wilkins, Marc R.	Disturbed protein-protein interaction networks in metastatic melanoma are associated with worse prognosis and increased functional mutation burden	Pigment Cell & Melanoma Research	2013		no	no		no implementation issue	not relevant
Meeus, Bram; Verstraeten, Aline; Crosiers, David; Engelborghs, Sebastiaan; den Broeck, Marleen Van; Mattheijssens, Maria; Peeters, Karin; Corsmit, Ellen; Elinck, Ellen; Pickut, Barbara; Vandenberghe, Rik; Cras, Patrick; Deyn, Peter Paul De; Broeckhoven, Christine Van & Theuns, Jessie	DLB and PDD a role for mutations in dementia and Parkinson disease genes?	Neurobiology of Aging	2012		no	no		no implementation issue	not relevant
Chu, Yen-Lin; Wu, Xiling; Xu, Jing; Watts, Jennifer L. & Her, Chengtao	DNA Damage Induced MutS Homologue hMSH4 Acetylation	International Journal of Molecular Sciences	2013		no	no		no implementation issue	not relevant
Challen, Grant A; Sun, Deqiang; Jeong, Mira; Luo, Min; Jelinek, Jaroslav; Berg, Jonathan S; Bock, Christoph; Vasanthakumar, Aparna; Gu, Hongcang; Xi, Yuanxin; Liang, Shoudan; Lu, Yue; Darlington, Gretchen J; Meissner, Alexander; Issa, Jean-Pierre J; Godley, Lucy A; Li, Wei & Goodell, Margaret A	Dnmt3a is essential for hematopoietic stem cell differentiation	Nature Genetics	2012		no	no		no implementation issue	not relevant
Peyrard-Janvid, Myriam; Leslie, ElizabethÂ J.; Kousa, YoussefÂ A.; Smith, TiffanyÂ L.; Dunnwald, Martine; Magnusson, MÃ¥ns; Lentz, BrianÂ A.; Unneberg, Per; Fransson, Ingegerd; Koillinen, HanneleÂ K.; Rautio, Jorma; Pegelow, Marie; Karsten, Agneta; Basel-Vanagaite, Lina; Gordon, William; Andersen, Bogi; Svensson, Thomas; Murray, JeffreyÂ C.; Cornell, RobertÂ A.; Kere, Juha & Schutte, BrianÂ C.	Dominant Mutations in GRHL3 Cause Van der Woude Syndrome and Disrupt Oral Periderm Development	The American Journal of Human Genetics	2014		no	no		no implementation issue	not relevant
Roncarati, Roberta; Viviani Anselmi, Chiara; Krawitz, Peter; Lattanzi, Giovanna; von Kodolitsch, Yskert; Perrot, Andreas; di Pasquale, Elisa; Papa, Laura; Portararo, Paola; Columbaro, Marta; Forni, Alberto; Faggian, Giuseppe; Condorelli, Gianluigi & Robinson, Peter N	Doubly heterozygous LMNA and TTN mutations revealed by exome sequencing in a severe form of dilated cardiomyopathy	European Journal of Human Genetics	2013		no	no		no implementation issue	not relevant
Kim, Nayoung K. D.; Higashi, Tomohito; Lee, Kyoung Yeul; Kim, Ah Reum; Kitajiri, Shin-ichiro; Kim, Min Young; Chang, Mun Young; Kim, Veronica; Oh, Seung-Ha; Kim, Dongsup; Furuse, Mikio; Park, Woong-Yang & Choi, Byung Yoon	Downsloping High-Frequency Hearing Loss Due to Inner Ear Tricellular Tight Junction Disruption by a Novel ILDR1 Mutation in the Ig-Like Domain	PLoS ONE	2015		no	no		no implementation issue	not relevant
Crotti, Lia & Schwartz, Peter J.	Drug-Induced Long QT Syndrome and Exome Sequencing Chinese Shadows Link Past and Future.	Journal of the American College of Cardiology	2014		no	no		no implementation issue	not relevant
Ganos, Christos; Biskup, Saskia; KrÃ¼ger, Stefanie; Meyer-Osores, Aracelli; Hodecker, Sibylle; Hagel, Christian; SchÃ¶ls, Ludger; Bhatia, Kailash P. & MÃ¼nchau, Alexander	Dystonia with aphonia, slow horizontal saccades, epilepsy and photic myoclonus A novel syndrome?	Parkinsonism & Related Disorders	2014		no	no		no implementation issue	not relevant
Tarkar, Aarti; Loges, Niki T; Slagle, Christopher E; Francis, Richard; Dougherty, Gerard W; Tamayo, Joel V; Shook, Brett; Cantino, Marie; Schwartz, Daniel; Jahnke, Charlotte; Olbrich, Heike; Werner, Claudius; Raidt, Johanna; Pennekamp, Petra; Abouhamed, Marouan; Hjeij, Rim; KÃ¶hler, Gabriele; Griese, Matthias; Li, You & Lemke, Kristi	DYX1C1 is required for axonemal dynein assembly and ciliary motility	Nature Genetics	2013		no	no		no implementation issue	not relevant
Nichols, Anthony C; Yoo, John; Alex Hammond, J; Fung, Kevin; Winquist, Eric; Read, Nancy; Venkatesan, Varagur; Danielle MacNeil, S; Scott Ernst, D; Kuruvilla, Sara; Chen, Jeff; Corsten, Martin; Odell, Michael; Eapen, Libni; Theurer, Julie; Doyle, Philip C; Wehrli, Bret; Kwan, Keith & Palma, David A	Early-stage squamous cell carcinoma of the oropharynx Radiotherapy vs Trans-Oral Robotic Surgery (ORATOR) - study protocol for a randomized phase II trial	BMC Cancer	2013		no	no		no implementation issue	not relevant
Dohrn N, Le VQ, Petersen A, Skovbo P, Pedersen IS, Ernst A, Krarup H, Petersen MB.; Dohrn, N.a; Le, V.Q.b; Petersen, A.c; Skovbo, P.d; Pedersen, I.S.b; Ernst, A.b; Krarup, H.b & Petersen, M.B.a e	ECEL1 mutation causes fetal arthrogryposis multiplex congenita	Am J Med Genet A. 2015; American Journal of Medical Genetics, Part A	2015		no	no		no implementation issue	not relevant
Doimo, Mara; Trevisson, Eva; Airik, Rannar; Bergdoll, Marc; Santos-OcaÃ±a, Carlos; Hildebrandt, Friedhelm; Navas, Placido; Pierrel, Fabien & Salviati, Leonardo	Effect of vanillic acid on COQ6 mutants identified in patients with coenzyme Q10 deficiency	Biochimica et Biophysica Acta (BBA) - Molecular Basis of Disease	2014		no	no		no implementation issue	not relevant
Misale, Sandra; Yaeger, Rona; Hobor, Sebastijan; Scala, Elisa; Janakiraman, Manickam; Liska, David; Valtorta, Emanuele; Schiavo, Roberta; Buscarino, Michela; Siravegna, Giulia; Bencardino, Katia; Cercek, Andrea; Chen, Chin-Tung; Veronese, Silvio; Zanon, Carlo; Sartore-Bianchi, Andrea; Gambacorta, Marcello; Gallicchio, Margherita; Vakiani, Efsevia & Boscaro, Valentina	Emergence of KRAS mutations and acquired resistance to anti-EGFR therapy in colorectal cancer	Nature	2012		no	no		no implementation issue	not relevant
Tsunekawa, Koji; Kondo, Fumio; Okada, Teruhiko; Feng, Guo-Gang; Huang, Lei; Ishikawa, Naohisa & Okada, Shoshiro	Enhanced expression of WD repeat-containing protein 35 (WDR35) stimulated by domoic acid in rat hippocampus involvement of reactive oxygen species generation and p38 mitogen-activated protein kinase activation	BMC Neuroscience	2013		no	no		no implementation issue	not relevant
Pennacchio, Len A.; Bickmore, Wendy; Dean, Ann; Nobrega, Marcelo A. & Bejerano, Gill	Enhancers five essential questions	Nature Reviews Genetics	2013		no	no		no implementation issue	not relevant
Wang, Wei-Ming; Zhao, Zhi-Li; Ma, Si-Rui; Yu, Guang-Tao; Liu, Bing; Zhang, Lu; Zhang, Wen-Feng; Kulkarni, Ashok B.; Sun, Zhi-Jun & Zhao, Yi-Fang	Epidermal Growth Factor Receptor Inhibition Reduces Angiogenesis via Hypoxia-Inducible Factor-1Î± and Notch1 in Head Neck Squamous Cell Carcinoma	PLoS ONE	2015		no	no		no implementation issue	not relevant
Scholz, Bastian & Marschalek, Rolf	Epigenetics and blood disorders	British Journal of Haematology	2012		no	no		no implementation issue	not relevant
Polidoro, S.; Shenker, N.; van Veldhoven, K.; Sacerdote, C.; Ricceri, F.; Critelli, R.; Brown, R.; Vineis, P. & Flanagan, J.M.	Epigenome-wide Association Study in the European Prospective Investigation Into Cancer and Nutrition (EPIC-Turin) Identifies Novel Genes Associated With Smoking	European Journal of Cancer	2012		no	no		no implementation issue	not relevant
Santhosh, Nandanavana Subbareddy; Sinha, Sanjib & Satishchandra, Parthasarathy	Epilepsy Indian perspective	Annals of Indian Academy of Neurology	2014		no	no		no implementation issue	not relevant
Moshé, Solomon L; Perucca, Emilio; Ryvlin, Philippe & Tomson, TorbjÃ¶rn	Epilepsy new advances	The Lancet	2015		no	no		no implementation issue	not relevant
Garassino, Marina Chiara; Martelli, Olga; Broggini, Massimo; Farina, Gabriella; Veronese, Silvio; Rulli, Eliana; Bianchi, Filippo; Bettini, Anna; Longo, Flavia; Moscetti, Luca; Tomirotti, Maurizio; Marabese, Mirko; Ganzinelli, Monica; Lauricella, Calogero; Labianca, Roberto; Floriani, Irene; Giaccone, Giuseppe; Torri, Valter; Scanni, Alberto & Marsoni, Silvia	Erlotinib versus docetaxel as second-line treatment of patients with advanced non-small-cell lung cancer and wild-type EGFR tumours (TAILOR) a randomised controlled trial	The Lancet Oncology	2013		no	no		no implementation issue	not relevant
Fargo, John H.; Kratz, Christian P.; Giri, Neelam; Savage, Sharon A.; Wong, Carolyn; Backer, Karen; Alter, Blanche P. & Glader, Bertil	Erythrocyte adenosine deaminase diagnostic value for Diamond-Blackfan anaemia	British Journal of Haematology	2013		no	no		no implementation issue	not relevant
De Roach, John N; McLaren, Terri L; Paterson, Rachel L; O'Brien, Emily C; Hoffmann, Ling; Mackey, David A; Hewitt, Alex W & Lamey, Tina M	Establishment and evolution of the Australian Inherited Retinal Disease Register and DNA Bank	Clinical & Experimental Ophthalmology	2013		no	no		no implementation issue	not relevant
Heinrich, Verena; Kamphans, Tom; Stange, Jens; Parkhomchuk, Dmitri; Hecht, Jochen; Dickhaus, Thorsten; Robinson, Peter N. & Krawitz, Peter M.	Estimating exome genotyping accuracy by comparing to data from large scale sequencing projects	Genome Medicine	2013		no	no		no implementation issue	not relevant
Betancur, Catalina	Etiological heterogeneity in autism spectrum disorders More than 100 genetic and genomic disorders and still counting	Brain Research	2011		no	no		no implementation issue	not relevant
Persu, Alexandre a,b Giavarini, Alessandra c,d Touze, Emmanuel e Januszewicz, Andrzej f Sapoval, Marc g,h Azizi, Michel c,h Barral, Xavier i Jeunemaitre, Xavier h,j Morganti, Alberto d Plouin, Pierre-Francois c,h de Leeuw, Peter k	European consensus on the diagnosis and management of fibromuscular dysplasia	Journal of Hypertension July 2014	2014		no	no		no implementation issue	not relevant
Coutant, S.a b c; Cabot, C.b c; Lefebvre, A.b c; Léonard, M.b c; Prieur-Gaston, E.b c; Campion, D.a c c; Lecroq, T.b c c & Dauchel, H.b c c	EVA Exome Variation Analyzer, an efficient and versatile tool for filtering strategies in medical genomics	BMC Bioinformatics	2012		no	no		no implementation issue	not relevant
Yachida, S & Iacobuzio-Donahue, C A	Evolution and dynamics of pancreatic cancer progression	Oncogene	2013		no	no		no implementation issue	not relevant
Landau, DanÂ A.; Carter, ScottÂ L.; Stojanov, Petar; McKenna, Aaron; Stevenson, Kristen; Lawrence, MichaelÂ S.; Sougnez, Carrie; Stewart, Chip; Sivachenko, Andrey; Wang, Lili; Wan, Youzhong; Zhang, Wandi; Shukla, SachetÂ A.; Vartanov, Alexander; Fernandes, StaceyÂ M.; Saksena, Gordon; Cibulskis, Kristian; Tesar, Bethany; Gabriel, Stacey; Hacohen, Nir; Meyerson, Matthew; Lander, EricÂ S.; Neuberg,…	Evolution and Impact of Subclonal Mutations in Chronic Lymphocytic Leukemia	Cell	2013		no	no		no implementation issue	not relevant
Stepanenko, A. A. & Kavsan, V. M.	Evolutionary karyotypic theory of cancer versus conventional cancer gene mutation theory	Biopolymers & Cell	2012		no	no		no implementation issue	not relevant
Mertens, Fredrik & Tayebwa, Johnbosco	Evolving techniques for gene fusion detection in soft tissue tumours	Histopathology	2014		no	no		no implementation issue	not relevant
Gruber, Michaela & Wu, Catherine J.	Evolving Understanding of the CLL Genome	Seminars in Hematology	2014		no	no		no implementation issue	not relevant
Doyle, Leona A.; Wong, Kwok-Kin; Bueno, Raphael; Cin, Paola Dal; Fletcher, Jonathan A.; Sholl, Lynette M. & Kuo, Frank	Ewing sarcoma mimicking atypical carcinoid tumor detection of unexpected genomic alterations demonstrates the use of next generation sequencing as a diagnostic tool	Cancer Genetics	2014		no	no		no implementation issue	not relevant
Haraksingh, Rajini R.; Jahanbani, Fereshteh; Rodriguez-Paris, Juan; Gelernter, Joel; Nadeau, Kari C.; Oghalai, John S.; Schrijver, Iris & Snyder, Michael P.; Haraksingh, Rajini R; Jahanbani, Fereshteh; Rodriguez-Paris, Juan; Gelernter, Joel; Nadeau, Kari C; Oghalai, John S; Schrijver, Iris; Snyder, Michael P; Haraksingh RR, Jahanbani F, Rodriguez-Paris J, Gelernter J, Nadeau KC, Oghalai JS, Schri…	Exome sequencing and genome-wide copy number variant mapping reveal novel associations with sensorineural hereditary hearing loss	BMC Genomics; BMC Genomics. 2014	2014		no	no		no implementation issue	not relevant
Boczek, Nicole J. BA Best, Jabe M. PhD Tester, David J. BS Giudicessi, John R. BA Middha, Sumit MS Evans, Jared M. MS Kamp, Timothy J. MD, PhD Ackerman, Michael J. MD, PhD	Exome Sequencing and Systems Biology Converge to Identify Novel Mutations in the L-Type Calcium Channel, CACNA1C, Linked to Autosomal Dominant Long QT Syndrome	Circulation: Cardiovascular Genetics June 2013	2013		no	no		no implementation issue	not relevant
Yourshaw, Michael * Solorzano-Vargas, R. Sergio + Pickett, Lindsay A. ++ Lindberg, Iris ++ Wang, Jiafang + Cortina, Galen [P] Pawlikowska-Haddal, Anna # Baron, Howard ** Venick, Robert S. + Nelson, Stanley F. ++++ Martin, Martin G. +	Exome Sequencing Finds a Novel PCSK1 Mutation in a Child With Generalized Malabsorptive Diarrhea and Diabetes Insipidus	Journal of Pediatric Gastroenterology & Nutrition December 2013	2013		no	no		no implementation issue	not relevant
Sperb-Ludwig, F.; Alegra, T.; Velho, R.V.; Ludwig, N.; Kim, C.A.; Kok, F.; Kitajima, J.P.; van Meel, E.; Kornfeld, S.; Burin, M.G. & Schwartz, I.V.D.	Exome sequencing for mucolipidosis III Detection of a novel GNPTAB gene mutation in a patient with a very mild phenotype	Molecular Genetics and Metabolism Reports	2015		no	no		no implementation issue	not relevant
Haack, Tobias B.; Danhauser, Katharina; Haberberger, Birgit; Hoser, Jonathan; Strecker, Valentina; Boehm, Detlef; Uziel, Graziella; Lamantea, Eleonora; Invernizzi, Federica; Poulton, Joanna; Rolinski, Boris; Iuso, Arcangela; Biskup, Saskia; Schmidt, Thorsten; Mewes, Hans-Werner; Wittig, Ilka; Meitinger, Thomas; Zeviani, Massimo & Prokisch, Holger	Exome sequencing identifies ACAD9 mutations as a cause of complex I deficiency	Nature Genetics	2010		no	no		no implementation issue	not relevant
Sloan, Jennifer L.; Johnston, Jennifer J.; Manoli, Irini; Chandler, Randy J.; Krause, Caitlin; Carrillo-Carrasco, Nuria; Chandrasekaran, Suma D.; Sysol, Justin R.; O'Brien, Kevin; Hauser, Natalie S.; Sapp, Julie C.; Dorward, Heidi M.; Huizing, Marjan; Barshop, Bruce A.; Berry, Susan A.; James, Philip M.; Champaigne, Neena L.; de Lonlay, Pascale; Valayannopoulos, Vassilli & Geschwind, Michael D.	Exome sequencing identifies ACSF3 as a cause of combined malonic and methylmalonic aciduria	Nature Genetics	2011		no	no		no implementation issue	not relevant
De Keersmaecker, Kim; Atak, Zeynep Kalender; Li, Ning; Vicente, Carmen; Patchett, Stephanie; Girardi, Tiziana; Gianfelici, Valentina; Geerdens, Ellen; Clappier, Emmanuelle; Porcu, MichaÃ«l; Lahortiga, Idoya; LucÃ , Rossella; Yan, Jiekun; Hulselmans, Gert; Vranckx, Hilde; Vandepoel, Roel; Sweron, Bram; Jacobs, Kris; Mentens, Nicole & Wlodarska, Iwona	Exome sequencing identifies mutation in CNOT3 and ribosomal genes RPL5 and RPL10 in T-cell acute lymphoblastic leukemia	Nature Genetics	2013		no	no		no implementation issue	not relevant
Lee, Hane; Jr., JohnÂ M. Graham; Rimoin, DavidÂ L.; Lachman, RalphÂ S.; Krejci, Pavel; Tompson, StuartÂ W.; Nelson, StanleyÂ F.; Krakow, Deborah & Cohn, DanielÂ H.	Exome Sequencing Identifies PDE4D Mutations in Acrodysostosis	The American Journal of Human Genetics	2012		no	no		no implementation issue	not relevant
Thompson, Ella R.; Doyle, Maria A.; Ryland, Georgina L.; Rowley, Simone M.; Choong, David Y. H.; Tothill, Richard W.; Thorne, Heather; Barnes, Daniel R.; Li, Jason; Ellul, Jason; Philip, Gayle K.; Antill, Yoland C.; James, Paul A.; Trainer, Alison H.; Mitchell, Gillian & Campbell, Ian G.	Exome Sequencing Identifies Rare Deleterious Mutations in DNA Repair Genes FANCC and BLM as Potential Breast Cancer Susceptibility Alleles	PLoS Genetics	2012		no	no		no implementation issue	not relevant
Martin, Marcel; MaÃŸhÃ¶fer, Lars; Temming, Petra; Rahmann, Sven; Metz, Claudia; Bornfeld, Norbert; van de Nes, Johannes; Klein-Hitpass, Ludger; Hinnebusch, Alan G; Horsthemke, Bernhard; Lohmann, Dietmar R & Zeschnigk, Michael	Exome sequencing identifies recurrent somatic mutations in EIF1AX and SF3B1 in uveal melanoma with disomy 3	Nature Genetics	2013		no	no		no implementation issue	not relevant
Weeke, Peter; Mosley, Jonathan D.; Hanna, David; Delaney, Jessica T.; Shaffer, Christian; Wells, Quinn S.; Driest, Sara Van; Karnes, Jason H.; Ingram, Christie; Guo, Yan; Shyr, Yu; Norris, Kris; Kannankeril, Prince J.; Ramirez, Andrea H.; Smith, Joshua D.; Mardis, Elaine R.; Nickerson, Deborah; Jr., Alfred L. George & Roden, Dan M.	Exome Sequencing Implicates an Increased Burden of Rare Potassium Channel Variants in the Risk of Drug-Induced Long QT Interval Syndrome	Journal of the American College of Cardiology	2014		no	no		no implementation issue	not relevant
Tanskanen, Tomas; Gylfe, Alexandra E.; Katainen, Riku; Taipale, Minna; Renkonen-Sinisalo, Laura; Mecklin, Jukka-Pekka; JÃ¤rvinen, Heikki; Tuupanen, Sari; Kilpivaara, Outi; Vahteristo, Pia & Aaltonen, Lauri A.; Tanskanen, T.a; Gylfe, A.E.a; Katainen, R.a; Taipale, M.b e; Renkonen-Sinisalo, L.c; Mecklin, J.-P.d; JÃ¤rvinen, H.c; Tuupanen, S.a; Kilpivaara, O.a; Vahteristo, P.a & Aaltonen, L.A.a	Exome sequencing in diagnostic evaluation of colorectal cancer predisposition in young patients	Scandinavian Journal of Gastroenterology	2013		no	no		no implementation issue	not relevant
Craigen, William J.; Graham, Brett H.; Wong, Lee-Jun; Scaglia, Fernando; Lewis, Richard Alan & Bonnen, Penelope E.	Exome sequencing of a patient with suspected mitochondrial disease reveals a likely multigenic etiology	BMC Medical Genetics	2013		no	no		no implementation issue	not relevant
Prasad, Chitra; MelanÃ§on, Serge B.; Rupar, C. Anthony; Prasad, Asuri N.; Nunez, Laura Dempsey; Rosenblatt, David S. & Majewski, Jacek	Exome sequencing reveals a homozygous mutation in TWINKLE as the cause of multisystemic failure including renal tubulopathy in three siblings	Molecular Genetics and Metabolism	2013		no	no		no implementation issue	not relevant
Cotterell, James	Exome sequencing reveals a potential mutational trajectory and treatments for a specific pancreatic cancer patient	OncoTargets & Therapy	2014		no	no		no implementation issue	not relevant
Haack, TobiasÂ B.; Hogarth, Penelope; Kruer, MichaelÂ C.; Gregory, Allison; Wieland, Thomas; Schwarzmayr, Thomas; Graf, Elisabeth; Sanford, Lynn; Meyer, Esther; Kara, Eleanna; Cuno, StephanÂ M.; Harik, SamiÂ I.; Dandu, VasukiÂ H.; Nardocci, Nardo; Zorzi, Giovanna; Dunaway, Todd; Tarnopolsky, Mark; Skinner, Steven; Frucht, Steven; Hanspal, Era; Schrander-Stumpel, Connie; Héron, Delphine; Mignot, C…	Exome Sequencing Reveals De Novo WDR45 Mutations Causing a Phenotypically Distinct, X-Linked Dominant Form of NBIA	The American Journal of Human Genetics	2012		no	no		no implementation issue	not relevant
Becerra-Solano, Luis E. a,b Chacon, Liliana a Morales-Mata, Dinorah a Ramirez-Duenas, Maria de Lourdes b Garcia-Ortiz, Jose E. b	Expanding the phenotype of spondylospinal thoracic dysostosis (the Turkel-Chen-Johnson syndrome)	Clinical Dysmorphology January 2015	2015		no	no		no implementation issue	not relevant
Miyatake, Satoko MD, PhD Osaka, Hitoshi MD, PhD Shiina, Masaaki MD, PhD Sasaki, Masayuki MD, PhD Takanashi, Jun-ichi MD, PhD Haginoya, Kazuhiro MD, PhD Wada, Takahito MD, PhD Morimoto, Masafumi MD, PhD Ando, Naoki MD, PhD Ikuta, Yoji MD Nakashima, Mitsuko MD, PhD Tsurusaki, Yoshinori PhD Miyake, Noriko MD, PhD Ogata, Kazuhiro MD, PhD Matsumoto, Naomichi MD, PhD Saitsu, Hirotomo MD, PhD	Expanding the phenotypic spectrum of TUBB4A-associated hypomyelinating leukoencephalopathies	Neurology June 17, 2014	2014		no	no		no implementation issue	not relevant
Park, Joo Hyun; Kim, Nayoung K. D.; Kim, Ah Reum; Rhee, Jihye; Oh, Seung Ha; Koo, Ja-Won; Nam, Jae-Yong; Park, Woong-Yang & Choi, Byung Yoon	Exploration of molecular genetic etiology for Korean cochlear implantees with severe to profound hearing loss and its implication	Orphanet Journal of Rare Diseases	2014		no	no		no implementation issue	not relevant
Kebir, Oussama; Chaumette, Boris; FatjÃ³-Vilas, Mar; Ambalavanan, Amirthagowri; Ramoz, Nicolas; Xiong, Lan; Mouaffak, FayÃ§al; Millet, Bruno; Jaafari, Nematollah; DeLisi, Lynn E.; Levinson, Douglas; Joober, Ridha; FaÃ±anÃ¡s, Lourdes; Rouleau, Guy; Dubertret, Caroline & Krebs, Marie-Odile; Kebir O, Chaumette B, FatjÃ³-Vilas M, Ambalavanan A, Ramoz N, Xiong L, Mouaffak F, Millet B, Jaafari N, DeLis…	Family-based association study of common variants, rare mutation study and epistatic interaction detection in HDAC genes in schizophrenia	Schizophrenia Research; Schizophr Res. 2014	2014		no	no		no implementation issue	not relevant
Tolner, Else A. a Houben, Thijs a Terwindt, Gisela M. a de Vries, Boukje b Ferrari, Michel D. a van den Maagdenberg, Arn M.J.M. a,b,*	From migraine genes to mechanisms	Pain April 2015	2015		no	no		no implementation issue	not relevant
Rudkjobing, Laura; Esserlind, Ann-Louise & Olesen, Jes	Future possibilities in migraine genetics	Journal of Headache & Pain	2012		no	no		no implementation issue	not relevant
Réthelyi, JÃ¡nos M.; Benkovits, Judit & Bitter, IstvÃ¡n	Genes and environments in schizophrenia The different pieces of a manifold puzzle	Neuroscience & Biobehavioral Reviews	2013		no	no		no implementation issue	not relevant
Al-Romaih, Khaldoun I.; Genovese, Giulio; Al-Mojalli, Hamad; Al-Othman, Saleh; Al-Manea, Hadeel; Al-Suleiman, Mohammed; Al-Jondubi, Mohammed; Atallah, Nourah; Al-Rodayyan, Maha; Weins, Astrid; Pollak, Martin R. & Adra, Chaker N.	Genetic Diagnosis in Consanguineous Families With Kidney Disease by Homozygosity Mapping Coupled With Whole-Exome Sequencing	American Journal of Kidney Diseases	2011		no	no		no implementation issue	not relevant
Wright, Caroline F; Fitzgerald, Tomas W; Jones, Wendy D; Clayton, Stephen; McRae, Jeremy F; van Kogelenberg, Margriet; King, Daniel A; Ambridge, Kirsty; Barrett, Daniel M; Bayzetinova, Tanya; Bevan, A Paul; Bragin, Eugene; Chatzimichali, Eleni A; Gribble, Susan; Jones, Philip; Krishnappa, Netravathi; Mason, Laura E; Miller, Ray; Morley, Katherine I; Parthiban, Vijaya; Prigmore, Elena; Rajan, Dian…	Genetic diagnosis of developmental disorders in the DDD study a scalable analysis of genome-wide research data	The Lancet ; Lancet. 2014; The Lancet	2014		no	no		no implementation issue	not relevant
Hochberg, Marc C. a,b Yerges-Armstrong, Laura a Yau, Michelle b Mitchell, Braxton D. a,b	Genetic epidemiology of osteoarthritis recent developments and future directions	Current Opinion in Rheumatology March 2013	2013		no	no		no implementation issue	not relevant
Bettens, Karolien; Sleegers, Kristel & Broeckhoven, Christine Van	Genetic insights in Alzheimer's disease	The Lancet Neurology	2013		no	no		no implementation issue	not relevant
De-Luca, Andres Moreno; Ledbetter, David H & Martin, Christa L	Genetic insights into the causes and classification of the cerebral palsies	The Lancet Neurology	2012		no	no		no implementation issue	not relevant
Audenet, FranÃ§ois; Yates, David R.; Cancel-Tassin, Géraldine; Cussenot, Olivier & RouprÃªt, Morgan	Genetic pathways involved in carcinogenesis of clear cell renal cell carcinoma genomics towards personalized medicine	BJU International	2012		no	no		no implementation issue	not relevant
Dixon-Salazar, Tracy J. & Gleeson, Joseph G.	Genetic regulation of human brain development lessons from Mendelian diseases	Annals of the New York Academy of Sciences	2010		no	no		no implementation issue	not relevant
Lipska, Beata S; Iatropoulos, Paraskevas; Maranta, Ramona; Caridi, Gianluca; Ozaltin, Fatih; Anarat, Ali; Balat, Ayse; Gellermann, Jutta; Trautmann, Agnes; Erdogan, Ozlem; Saeed, Bassam; Emre, Sevinc; Bogdanovic, Radovan; Azocar, Marta; Balasz-Chmielewska, Irena; Benetti, Elisa; Caliskan, Salim; Mir, Sevgi; Melk, Anette & Ertan, Pelin	Genetic screening in adolescents with steroid-resistant nephrotic syndrome	Kidney International	2013		no	no		no implementation issue	not relevant
Okser, Sebastian; Pahikkala, Tapio & Aittokallio, Tero	Genetic variants and their interactions in disease risk prediction - machine learning and network perspectives	BioData Mining	2013		no	no		no implementation issue	not relevant
Bain, Chris R. a Shaw, Andrew D. b	Genetics and epigenetics in perioperative medicine	Current Opinion in Critical Care October 2012	2012		no	no		no implementation issue	not relevant
Timmerman V., Strickland A.V., Zuchner S.	Genetics of Charcot-Marie-Tooth (CMT) disease within the frame of the human genome project success		2014		no	no		no implementation issue	not relevant
Kumar, Kishore R. a,b Lohmann, Katja a Klein, Christine a	Genetics of Parkinson disease and other movement disorders	Current Opinion in Neurology August 2012	2012		no	no		no implementation issue	not relevant
Piscione, Tino D. & Licht, Christoph	Genetics of Proteinuria An Overview of Gene Mutations Associated with Nonsyndromic Proteinuric Glomerulopathies	Advances in Chronic Kidney Disease	2011		no	no		no implementation issue	not relevant
Schormair, Barbara & Winkelmann, Juliane	Genetics of Restless Legs Syndrome Mendelian, Complex, and Everything in Between	Sleep Medicine Clinics	2011		no	no		no implementation issue	not relevant
Ombrello, Michael J.; Sikora, Keith A. & Kastner, Daniel L.	Genetics, genomics, and their relevance to pathology and therapy	Best Practice & Research Clinical Rheumatology	2014		no	no		no implementation issue	not relevant
Hudson, T. J.	Genome variation and personalized cancer medicine	Journal of Internal Medicine	2013		no	no		no implementation issue	not relevant
Hudson T.	Genome-sequencing anniversary Genomics and clinical relevance		2011		no	no		no implementation issue	not relevant
Improgo, Ma. Reina & Brown, Jennifer R.	Genomic Approaches to Chronic Lymphocytic Leukemia	Hematology/Oncology Clinics of North America	2013		no	no		no implementation issue	not relevant
Doherty, Joanne L.; Owen, Michael J.; Doherty JL, Owen MJ.; Doherty, J.L. & Owen, M.J.	Genomic insights into the overlap between psychiatric disorders implications for research and clinical practice	GENOME MEDICINE; Genome Med. 2014	2014		no	no		no implementation issue	not relevant
Ankala, Arunkanth & Hegde, Madhuri	Genomic Technologies and the New Era of Genomic Medicine	The Journal of Molecular Diagnostics	2014		no	no		no implementation issue	not relevant
Riva, Laura; Luzi, Lucilla & GiuseppePelicci, Pier	Genomics of acute myeloid leukemia the next generation	Frontiers in Oncology	2012		no	no		no implementation issue	not relevant
Giudicessi, John R. & Ackerman, Michael J.	Genotype- and Phenotype-Guided Management of Congenital Long QT Syndrome	Current Problems in Cardiology	2013		no	no		no implementation issue	not relevant
Duyzend, Michael H. & Eichler, Evan E.	Genotype-first analysis of the 16p112 deletion defines a new type of "autism"	Biological Psychiatry	2015		no	no		no implementation issue	not relevant
Abath Neto, O.; Martins, C.A.; Reed, U.C.; Biancalana, V.; BÃ¶nnemann, C.; Laporte, J. & Zanoteli, E.	GP33 Molecular analysis of a Brazilian cohort of myotubular and centronuclear myopathy patients	Neuromuscular Disorders	2014		no	no		no implementation issue	not relevant
Alrifai, Muhammad Talal; AlShaya, Mohammed Abdullah; Abulaban, Ahmad & Alfadhel, Majid	Hereditary Neurometabolic Causes of Infantile Spasms in 80 Children Presenting to a Tertiary Care Center	Pediatric Neurology	2014		no	no		no implementation issue	not relevant
Nentwich, Martin M. & Rudolph, Guenther	Hereditary retinal eye diseases in childhood and youth affecting the central retina	Oman Journal of Ophthalmology	2013		no	no		no implementation issue	not relevant
Bolli N, Avet-Loiseau H, Wedge DC, Van Loo P, Alexandrov LB, Martincorena I, Dawson KJ, Iorio F, Nik-Zainal S, Bignell GR, Hinton JW, Li Y, Tubio JM, McLaren S, O' Meara S, Butler AP, Teague JW, Mudie L, Anderson E, Rashid N, Tai YT, Shammas MA, et al.	Heterogeneity of genomic evolution and mutational profiles in multiple myeloma	Nat Commun. 2014	2014		no	no		no implementation issue	not relevant
Wangler, Michael F.; Gonzaga-Jauregui, Claudia; Gambin, Tomasz; Penney, Samantha; Moss, Timothy; Chopra, Atul; Probst, Frank J.; Xia, Fan; Yang, Yaping; Werlin, Steven; Eglite, Ieva; Kornejeva, Liene; Bacino, Carlos A.; Baldridge, Dustin; Neul, Jeff; Lehman, Efrat Lev; Larson, Austin; Beuten, Joke; Muzny, Donna M. & Jhangiani, Shalini	Heterozygous De Novo and Inherited Mutations in the Smooth Muscle Actin (ACTG2) Gene Underlie Megacystis-Microcolon-Intestinal Hypoperistalsis Syndrome	PLoS Genetics	2014		no	no		no implementation issue	not relevant
Ellis, Nathan A. & Offit, Kenneth	Heterozygous Mutations in DNA Repair Genes and Hereditary Breast Cancer A Question of Power	PLoS Genetics	2012		no	no		no implementation issue	not relevant
Bredrup, Cecilie; Johansson, Stefan; Bindoff, Laurence A.; Sztromwasser, Pawel; KrÃ¥kenes, Jostein; Mellgren, Anne E.C.; BrurÃ¥s, Kari R.; Lind, Ola; Boman, Helge; Knappskog, Per M. & RÃ¸dahl, Eyvind	High Myopia"Excavated Optic Disc Anomaly Associated With a Frameshift Mutation in the MYC-Binding Protein 2 Gene (MYCBP2)	American Journal of Ophthalmology	2015		no	no		no implementation issue	not relevant
Risgaard, B; Jabbari, R; Refsgaard, L; Holst, AG; HaunsÃ¸, S; Sadjadieh, A; Winkel, BG; Olesen, MS & Tfelt-Hansen, J	High prevalence of genetic variants previously associated with Brugada syndrome in new exome data	Clinical Genetics	2013		no	no		no implementation issue	not relevant
Klassen, Tara L.; Bomben, Valerie C.; Patel, Ankita; Drabek, Janice; Chen, Tim T.; Gu, Wenli; Zhang, Feng; Chapman, Kevin; Lupski, James R.; Noebels, Jeffrey L. & Goldman, A.M.	High-resolution molecular genomic autopsy reveals complex sudden unexpected death in epilepsy risk profile	Epilepsia (Series 4)	2014		no	no		no implementation issue	not relevant
Karn T	High-throughput gene expression and mutation profiling current methods and future perspectives		2013		no	no		no implementation issue	not relevant
Theis, Jeanne L. PhD Sharpe, Katharine M. MS Matsumoto, Martha E. BA Chai, High Seng PhD Nair, Asha A. BA Theis, Jason D. BA de Andrade, Mariza PhD Wieben, Eric D. PhD Michels, Virginia V. MD Olson, Timothy M. MD	Homozygosity Mapping and Exome Sequencing Reveal GATAD1 Mutation in Autosomal Recessive Dilated Cardiomyopathy	Circulation: Cardiovascular Genetics December 2011	2011		no	no		no implementation issue	not relevant
Ehmke, Nadja; Caliebe, Almuth; Koenig, Rainer; Kant, SarinaÂ G.; Stark, Zornitza; Cormier-Daire, Valérie; Wieczorek, Dagmar; Gillessen-Kaesbach, Gabriele; Hoff, Kirstin; Kawalia, Amit; Thiele, Holger; AltmÃ¼ller, Janine; Fischer-Zirnsak, BjÃ¶rn; Knaus, Alexej; Zhu, Na; Heinrich, Verena; Huber, Celine; Harabula, Izabela; Spielmann, Malte; Horn, Denise; Kornak, Uwe; Hecht, Jochen; Krawitz, PeterÂ M…	Homozygous and Compound-Heterozygous Mutations in TGDS Cause Catel-Manzke Syndrome	The American Journal of Human Genetics	2014		no	no		no implementation issue	not relevant
Mouden, Charlotte; de Tayrac, Marie; Dubourg, Christèle; Rose, Sophie; Carré, Wilfrid; Hamdi-Rozé, Houda; Babron, Marie-Claude; Akloul, Linda; Héron-Longe, Bénédicte; Odent, Sylvie; Dupé, Valérie; Giet, Régis & David, Véronique	Homozygous STIL Mutation Causes Holoprosencephaly and Microcephaly in Two Siblings	PLoS ONE	2015		no	no		no implementation issue	not relevant
Keogh, Michael J. & Chinnery, Patrick F.	How to spot mitochondrial disease in adults	Clinical Medicine	2013		no	no		no implementation issue	not relevant
Wieczorek, D	Human facial dysostoses	Clinical Genetics	2013		no	no		no implementation issue	not relevant
Trachtman, Howard	HUS and TTP in Children	Pediatric Clinics of North America	2013		no	no		no implementation issue	not relevant
de Souza Timoteo, Ana Rafaela; Menezes Albuquerque, Betina; Pascoto Moura, Patricia Cristina; de Oliveira Ramos, Carlos Cesar; Fassarela Agnez-Lima, Lucymara; Walsh, Tom; King, Mary-Claire & Petta Lajus, Tirzah Braz	Identification of a new BRCA2 large genomic deletion associated with high risk male breast cancer	Hereditary Cancer in Clinical Practice	2015		no	no		no implementation issue	not relevant
Woo, Hae-Mi; Park, Hong-Joon; Park, Mi-Hyun; Kim, Bo-Young; Shin, Joong-Wook; Yoo, Won Gi & Koo, Soo Kyung	Identification of CDH23 mutations in Korean families with hearing loss by whole-exome sequencing	BMC Medical Genetics	2014		no	no		no implementation issue	not relevant
Poultney C.S., Goldberg A.P., Drapeau E., Kou Y., Harony-Nicolas H., Kajiwara Y., De Rubeis S., Durand S., Stevens C., Rehnstrom K., Palotie A., Daly M.J., Ma'Ayan A., Fromer M., Buxbaum J.D.	Identification of small exonic CNV from whole-exome sequence data and application to autism spectrum disorder		2013		No	No		no implementation issue	not relevant
Yu, Shanshan; Chen, Liyuan; Ye, Lili; Fei, Lingna; Tang, Wei; Tian, Yujiao; Geng, Qian; Yi, Xin & Xie, Jiansheng; Yu S, Chen L, Ye L, Fei L, Tang W, Tian Y, Geng Q, Yi X, Xie J.	Identification of Two Missense Mutations of ERCC6 in Three Chinese Sisters with Cockayne Syndrome by Whole Exome Sequencing	PLoS ONE; PLoS One. 2014	2014		no	no		no implementation issue	not relevant
Alkuraya, FS	Impact of new genomic tools on the practice of clinical genetics in consanguineous populations the Saudi experience	Clinical Genetics	2013		no	no		no implementation issue	not relevant
Gao, Xue & Dai, Pu	Impact of next-generation sequencing on molecular diagnosis of inherited non-syndromic hearing loss	Journal of Otology	2014		no	no		no implementation issue	not relevant
Eckl, Katja-Martina; Tidhar, Rotem; Thiele, Holger; Oji, Vinzenz; Hausser, Ingrid; Brodesser, Susanne; Preil, Marie-Luise; Ã–nal-Akan, Aysel; Stock, Friedrich; MÃ¼ller, Dietmar; Becker, Kerstin; Casper, Ramona; NÃ¼rnberg, Gudrun; AltmÃ¼ller, Janine; NÃ¼rnberg, Peter; Traupe, Heiko; Futerman, Anthony H & Hennies, Hans C	Impaired Epidermal Ceramide Synthesis Causes Autosomal Recessive Congenital Ichthyosis and Reveals the Importance of Ceramide Acyl Chain Length	Journal of Investigative Dermatology	2013		no	no		no implementation issue	not relevant
Lee, Pamela Pui-Wah & Lau, Yu-Lung; Lee, Pamela Pui-Wah; Lau, Yu-Lung; Lee, P.P.-W. & Lau, Y.-L.	Improving care, education, and research the Asian primary immunodeficiency network	Annals of the New York Academy of Sciences; YEAR IN HUMAN AND MEDICAL GENETICS: INBORN ERRORS OF IMMUNITY I	2011		no	no		no implementation issue	not relevant
Ito, Kaoru Bick, Alexander G. Flannick, Jason Friedman, David J. Genovese, Giulio Parfenov, Michael G. DePalma, Steven R. Gupta, Namrata Gabriel, Stacey B. Taylor, Herman A. Jr Fox, Ervin R. Newton-Cheh, Christopher Kathiresan, Sekar Hirschhorn, Joel N. Altshuler, David M. Pollak, Martin R. Wilson, James G. Seidman, J.G. Seidman, Christine	Increased Burden of Cardiovascular Disease in Carriers of APOL1 Genetic Variants	Circulation Research February 28, 2014	2014		no	no		no implementation issue	not relevant
Glessner, Joseph T. * Bick, Alexander G. * Ito, Kaoru * Homsy, Jason G. * Rodriguez-Murillo, Laura Fromer, Menachem Mazaika, Erica Vardarajan, Badri Italia, Michael Leipzig, Jeremy DePalma, Steven R. Golhar, Ryan Sanders, Stephan J. Yamrom, Boris Ronemus, Michael Iossifov, Ivan Willsey, A. Jeremy State, Matthew W. Kaltman, Jonathan R. White, Peter S. Shen, Yufeng Warburton, Dorothy Brueckner, Mar…	Increased Frequency of De Novo Copy Number Variants in Congenital Heart Disease by Integrative Analysis of Single Nucleotide Polymorphism Array and Exome Sequence Data	Circulation Research October 24, 2014	2014		no	no		no implementation issue	not relevant
Yariz, Kemal O.; Walsh, Tom; Uzak, Asli; Spiliopoulos, Michail; Duman, Duygu; Onalan, Gogsen; King, Mary-Claire & Tekin, Mustafa	Inherited mutation of the luteinizing hormone/choriogonadotropin receptor (LHCGR) in empty follicle syndrome	Fertility & Sterility	2011		no	no		no implementation issue	not relevant
Adam, Margaret P.	Insights into the molecular genetics of Kabuki syndrome	Advances in Genomics & Genetics; Advances in Medical Education & Practice	2015		no	no		no implementation issue	not relevant
Beaulieu, Chandree L.; Huang, Lijia; Micheil Innes, A.; Akimenko, Marie-Andree; Puffenberger, Erik G.; Schwartz, Charles; Jerry, Paul; Ober, Carole; Hegele, Robert A.; Ross McLeod, D.; Schwartzentruber, Jeremy; Majewski, Jacek; Bulman, Dennis E.; Parboosingh, Jillian S. & Boycott, Kym M.	Intellectual disability associated with a homozygous missense mutation in THOC6	Orphanet Journal of Rare Diseases	2013		no	no		no implementation issue	not relevant
Mroz, Edmund A.; Tward, Aaron M.; Hammon, Rebecca J.; Ren, Yin & Rocco, James W.	Intra-tumor Genetic Heterogeneity and Mortality in Head and Neck Cancer Analysis of Data from The Cancer Genome Atlas	PLoS Medicine	2015		no	no		no implementation issue	not relevant
Hartmannova, Hana MSc Kubanek, Milos MD, PhD Sramko, Marek MD Piherova, Lenka MSc Noskova, Lenka MSc Hodanova, Katerina MSc, PhD Stranecky, Viktor MSc Pristoupilova, Anna MSc Sovova, Jana BS Marek, Tomas MD, PhD Maluskova, Jana MD Ridzon, Petr MD Kautzner, Josef MD, PhD Hulkova, Helena MD, PhD Kmoch, Stanislav MSc, PhD	Isolated X-Linked Hypertrophic Cardiomyopathy Caused by a Novel Mutation of the Four-and-a-Half LIM Domain 1 Gene	Circulation: Cardiovascular Genetics December 2013	2013		no	no		no implementation issue	not relevant
Brown, W. Virgil; Rader, Daniel J. & Kane, John	JCL Roundtable Diagnosis of severe familial hypercholesterolemia	Journal of Clinical Lipidology	2013		no	no		no implementation issue	not relevant
Masotti, Andrea; Uva, Paolo; Davis-Keppen, Laura; Basel-Vanagaite, Lina; Cohen, Lior; Pisaneschi, Elisa; Celluzzi, Antonella; Bencivenga, Paola; Fang, Mingyan; Tian, Mingyu; Xu, Xun; Cappa, Marco & Dallapiccola, Bruno	Keppen-Lubinsky Syndrome Is Caused by Mutations in the Inwardly Rectifying K+ Channel Encoded by KCNJ6	The American Journal of Human Genetics	2015		no	no		no implementation issue	not relevant
Pyle, A.a; Griffin, H.a; Duff, J.a; Bennett, S.b; Zwolinski, S.b; Smertenko, T.a; Yu-Wai Man, P.a; Santibanez-Koref, M.a; Horvath, R.a & Chinnery, P.F.a	Late-onset sacsinopathy diagnosed by exome sequencing and comparative genomic hybridization	Journal of Neurogenetics	2013		no	no		no implementation issue	not relevant
Dusatkova, Petra; Fang, Mingyan; Pruhova, Stepanka; Gjesing, Anette P.; Cinek, Ondrej; Hansen, Torben; Pedersen, Oluf B.; Xu, Xun & Lebl, Jan	Lessons from whole-exome sequencing in MODYX families	Diabetes Research & Clinical Practice; Diabetes Research and Clinical Practice	2014		no	no		no implementation issue	not relevant
Akawi, Nadia A.; Al-Jasmi, Fatma; Al-Shamsi, Aisha M.; Ali, Bassam R. & Al-Gazali, Lihadh	LINS, a modulator of the WNT signaling pathway, is involved in human cognition	Orphanet Journal of Rare Diseases	2013		no	no		no implementation issue	not relevant
Esteves, Typhaine; Durr, Alexandra; Mundwiller, Emeline; Loureiro, José?L.; Boutry, Maxime; Gonzalez, Michael?A.; Gauthier, Julie; El-Hachimi, Khalid?H.; Depienne, Christel; Muriel, Marie-Paule; Acosta?Lebrigio, Rafael?F.; Gaussen, Marion; Noreau, Anne; Speziani, Fiorella; Dionne-Laporte, Alexandre; Deleuze, Jean-FranÃ§ois; Dion, Patrick; Coutinho, Paula; Rouleau, Guy?A. & Zuchner, Stephan; Estev…	Loss of Association of REEP2 with Membranes Leads to Hereditary Spastic Paraplegia	American Journal of Human Genetics; The American Journal of Human Genetics ; Am J Hum Genet. 2014	2014		no	no		no implementation issue	not relevant
Stuart, HelenÂ M.; Roberts, NeilÂ A.; Burgu, Berk; Daly, SarahÂ B.; Urquhart, JillÂ E.; Bhaskar, Sanjeev; Dickerson, JonathanÂ E.; Mermerkaya, Murat; Silay, MesrurÂ Selcuk; Lewis, MalcolmÂ A.; Olondriz, M.Â BeatrizÂ Orive; Gener, Blanca; Beetz, Christian; Varga, RitaÂ E.; GÃ¼lpÄ±nar, Ã–mer; SÃ¼er, Evren; SoygÃ¼r, Tarkan; Ã–zÃ§akar, ZeynepÂ B.; YalÃ§Ä±nkaya, FatoÅŸ; Kavaz, AslÄ±; Bulum, Burcu; GÃ¼…	LRIG2 Mutations Cause Urofacial Syndrome	The American Journal of Human Genetics	2013		no	no		no implementation issue	not relevant
Rymen, Daisy; Peanne, Romain; MillÃ³n, MarÃ­a B.; Race, Valérie; Sturiale, Luisa; Garozzo, Domenico; Mills, Philippa; Clayton, Peter; Asteggiano, Carla G.; Quelhas, Dulce; Cansu, Ali; Martins, Esmeralda; Nassogne, Marie-Cécile; GonÃ§alves-Rocha, Miguel; Topaloglu, Haluk; Jaeken, Jaak; Foulquier, FranÃ§ois & Matthijs, Gert	MAN1B1 Deficiency An Unexpected CDG-II	PLoS Genetics	2013		no	no		no implementation issue	not relevant
Spector, M S; Iossifov, I; Kritharis, A; He, C; Kolitz, J E; Lowe, S W & Allen, S L	Mast-cell leukemia exome sequencing reveals a mutation in the IgE mast-cell receptor β chain and KIT V654A	Leukemia (08876924)	2012		no	no		no implementation issue	not relevant
Leblond, Claire S.; Nava, Caroline; Polge, Anne; Gauthier, Julie; Huguet, Guillaume; Lumbroso, Serge; Giuliano, Fabienne; Stordeur, Coline; Depienne, Christel; Mouzat, Kevin; Pinto, Dalila; Howe, Jennifer; Lemière, Nathalie; Durand, Christelle M.; Guibert, Jessica; Ey, Elodie; Toro, Roberto; Peyre, Hugo; Mathieu, Alexandre & Amsellem, Frédérique	Meta-analysis of SHANK Mutations in Autism Spectrum Disorders A Gradient of Severity in Cognitive Impairments	PLoS Genetics	2014		no	no		no implementation issue	not relevant
Sukumar, Niron; Scott, Erika; Dimitromanolakis, Apostolos; Misiak, Alexandra; Prassas, Ioannis; Diamandis, Eleftherios P. & Konvalinka, Ana	Mining for single nucleotide variants (SNVs) at the kallikrein locus with predicted functional consequences	Biological Chemistry	2014		no	no		no implementation issue	not relevant
Ahola, Sofia MSc Isohanni, Pirjo MD, PhD Euro, Liliya PhD Brilhante, Virginia PhD Palotie, Aarno MD, PhD Pihko, Helena MD, PhD Lonnqvist, Tuula MD, PhD Lehtonen, Tanita BM Laine, Jukka MD, PhD Tyynismaa, Henna PhD Suomalainen, Anu MD, PhD	Mitochondrial EFTs defects in juvenile-onset Leigh disease, ataxia, neuropathy, and optic atrophy	Neurology August 19, 2014	2014		no	no		no implementation issue	not relevant
Mattie, Mike; Christensen, Ashley; Chang, Mi Sook; Yeh, William; Said, Suzanne; Shostak, Yuriy; Capo, Linnette; Verlinsky, Alla; An, Zili; Joseph, Ingrid; Zhang, Yi; Kumar-Ganesan, Sathish; Morrison, Karen; Stover, David & Challita-Eid, Pia	Molecular Characterization of Patient-Derived Human Pancreatic Tumor Xenograft Models for Preclinical and Translational Development of Cancer Therapeutics	Neoplasia	2013		no	no		no implementation issue	not relevant
Das, K & Tan, P	Molecular cytogenetics recent developments and applications in cancer	Clinical Genetics	2013		no	no		no implementation issue	not relevant
Zheng, Zhaojing; Geng, Juan; Yao, Ru-en; Li, Caihua; Ying, Daming; Shen, Yongnian; Ying, Lei; Yu, Yongguo & Fu, Qihua; Zheng, Zhaojing; Geng, Juan; en Yao, Ru; Li, Caihua; Ying, Daming; Shen, Yongnian; Ying, Lei; Yu, Yongguo & Fu, Qihua	Molecular defects identified by whole exome sequencing in a child with Fanconi anemia	Gene; Gene	2013		no	no		no implementation issue	not relevant
Balzola, F.; Cullen, G.; Ho, G.-T. & Russell, R.	Molecular diagnosis of infantile onset inflammatory bowel disease by exome sequencing Commentary	Inflammatory Bowel Disease Monitor	2014		no	no		no implementation issue	not relevant
Endris, Volker; Penzel, Roland; Warth, Arne; Muckenhuber, Alexander; Schirmacher, Peter; Stenzinger, Albrecht & Weichert, Wilko	Molecular Diagnostic Profiling of Lung Cancer Specimens with a Semiconductor-Based Massive Parallel Sequencing Approach Feasibility, Costs, and Performance Compared with Conventional Sequencing	The Journal of Molecular Diagnostics	2013		no	no		no implementation issue	not relevant
Haferlach, Torsten	Molecular genetics in myelodysplastic syndromes	Leukemia Research	2012		no	no		no implementation issue	not relevant
Doucette, Lance; Green, Jane; Black, Coleman; Schwartzentruber, Jeremy; Johnson, Gordon J.; Galutira, Dante & Young, Terry-Lynn; Doucette, L.a; Green, J.a; Black, C.a; Schwartzentruber, J.b; Johnson, G.J.a; Galutira, D.a & Young, T.-L.a	Molecular Genetics of Achromatopsia in Newfoundland Reveal Genetic Heterogeneity, Founder Effects and the First Cases of Jalili Syndrome in North America	Ophthalmic Genetics	2013		no	no		no implementation issue	not relevant
Kuznia C. Klinger B. Keil J. Seliger B. Falk C. Rohwer N. Cramer T. Schafer R. Bluthgen N. Sers C.	Molecular mechanisms of sorafenib-induced apoptosis in cancer cells				no	no		no implementation issue	not relevant
Ausborn, Natalie L.; Le, Quynh Thu; Bradley, Jeffrey D.; Choy, Hak; Dicker, Adam P.; Saha, Debabrata; Simko, Jeff; Story, Michael D.; Torossian, Artour & Lu, Bo	Molecular Profiling to Optimize Treatment in Non-Small Cell Lung Cancer A Review of Potential Molecular Targets for Radiation Therapy by the Translational Research Program of the Radiation Therapy Oncology Group	International Journal of Radiation Oncology*Biology*Physics	2012		no	no		no implementation issue	not relevant
Schroeder, Kristin & Gururangan, Sri	Molecular variants and mutations in medulloblastoma	Pharmacogenomics & Personalized Medicine	2014		no	no		no implementation issue	not relevant
Morgensztern, Daniel MD * Campo, Meghan J. MD + Dahlberg, Suzanne E. PhD ++ Doebele, Robert C. MD, PhD [S] Garon, Edward MD || Gerber, David E. MD [P] Goldberg, Sarah B. MD # Hammerman, Peter S. MD, PhD + Heist, Rebecca S. MD ** Hensing, Thomas MD ++ Horn, Leora MD ++++ Ramalingam, Suresh S. MD [S][S] Rudin, Charles M. MD, PhD |||| Salgia, Ravi MD, PhD ++ Sequist, Lecia V. MD ** Shaw, Alice T. MD…	Molecularly Targeted Therapies in Non-Small-Cell Lung Cancer Annual Update 2014	Journal of Thoracic Oncology January 2015	2015		no	no		no implementation issue	not relevant
Langabeer, Stephen E.; Haslam, Karl & Conneally, Eibhlin	Monitoring residual disease in the Ph-negative myeloproliferative neoplasms post-allogeneic stem cell transplantation more mutations and more methodologies	Frontiers in Oncology	2014		no	no		no implementation issue	not relevant
Ng, BobbyÂ G.; Buckingham, KatiÂ J.; Raymond, Kimiyo; Kircher, Martin; Turner, EmilyÂ H.; He, Miao; Smith, JoshuaÂ D.; Eroshkin, Alexey; Szybowska, Marta; Losfeld, MarieÂ E.; Chong, JessicaÂ X.; Kozenko, Mariya; Li, Chumei; Patterson, MarcÂ C.; Gilbert, RodneyÂ D.; Nickerson, DeborahÂ A.; Shendure, Jay; Bamshad, MichaelÂ J. & Freeze, HudsonÂ H.	Mosaicism of the UDP-Galactose Transporter SLC35A2 Causes a Congenital Disorder of Glycosylation	The American Journal of Human Genetics	2013		no	no		no implementation issue	not relevant
Allen, Eliezer M. Van & Pomerantz, Mark	Moving Toward Personalized Medicine in Castration-Resistant Prostate Cancer	Urologic Clinics of North America	2012		no	no		no implementation issue	not relevant
Huang Y, Gao S, Wu S, Song P, Sun X, Hu X, Zhang S, Yu Y, Zhu J, Li C, Qin Z, Xie L, Yao Q, Tang A, Li Z, Guo G, Wan S, Dong P, Sun L, Li W, Wang D, Gui Y, et al.; Huang Y, Gao S, Wu S, Song P, Sun X, Hu X, Zhang S, Yu Y, Zhu J, Li C, Qin Z, Xie L, Yao Q, Tang A, Li Z, Guo G, Wan S, Dong P, Sun L, Li W, Wang D, Gui Y, Yang H, Zhou F, Zhang X, Cai Z	Multilayered molecular profiling supported the monoclonal origin of metastatic renal cell carcinoma	Int J Cancer. 2014;	2014		no	no		no implementation issue	not relevant
Shen, Peidong; Wang, Wenyi; Chi, Aung-Kyaw; Fan, Yu; Davis, Ronald W. & Scharfe, Curt	Multiplex target capture with double-stranded DNA probes	Genome Medicine	2013		no	no		no implementation issue	not relevant
Wang, Jun-Ling; Mao, Xiao; Hu, Zheng-Mao; Li, Jia-Da; Li, Nan; Guo, Ji-Feng; Jiang, Hong; Shen, Lu; Li, Jin; Shi, Yu-Ting; Xia, Kun; Liu, Jing-Yu; Liao, Wei-Ping & Tang, Bei-Sha	Mutation analysis of PRRT2 in two Chinese BFIS families and nomenclature of PRRT2 related paroxysmal diseases	Neuroscience Letters	2013		no	no		no implementation issue	not relevant
InanlooRahatloo, Kolsoum; Zand Parsa, Amir Farhang; Huse, Klaus; Rasooli, Paniz; Davaran, Saeid; Platzer, Matthias; Fan, Jian-Bing; Amini, Sasan; Steemers, Frank & Elahi, Elahe	Mutation in CYP27A1 identified in family with coronary artery disease	European Journal of Medical Genetics	2013		no	no		no implementation issue	not relevant
Wang, Xinan; Muramatsu, Hideki; Sakaguchi, Hirotoshi; Xu, Yinyan; Narita, Atsushi; Tsumura, Yusuke; Doisaki, Sayoko; Tanaka, Makito; Ismael, Olfat; Shimada, Akira; Hama, Asahito; Takahashi, Yoshiyuki & Kojima, Seiji	Mutation in the THPO gene is not associated with aplastic anaemia in Japanese children	British Journal of Haematology	2012		no	no		no implementation issue	not relevant
Nakajima, Masahiro; Mizumoto, Shuji; Miyake, Noriko; Kogawa, Ryo; Iida, Aritoshi; Ito, Hironori; Kitoh, Hiroshi; Hirayama, Aya; Mitsubuchi, Hiroshi; Miyazaki, Osamu; Kosaki, Rika; Horikawa, Reiko; Lai, Angeline; Mendoza-Londono, Roberto; Dupuis, Lucie; Chitayat, David; Howard, Andrew; Leal, GabrielaÂ F.; Cavalcanti, Denise; Tsurusaki, Yoshinori; Saitsu, Hirotomo; Watanabe, Shigehiko; Lausch, Ekke…	Mutations in B3GALT6, which Encodes a Glycosaminoglycan Linker Region Enzyme, Cause a Spectrum of Skeletal and Connective Tissue Disorders	The American Journal of Human Genetics	2013		no	no		no implementation issue	not relevant
Perrault, Isabelle; Hamdan, FadiÂ F.; Rio, Marlène; Capo-Chichi, José-Mario; Boddaert, Nathalie; Décarie, Jean-Claude; Maranda, Bruno; Nabbout, Rima; Sylvain, Michel; Lortie, Anne; Roux, PhilippeÂ P.; Rossignol, Elsa; Gérard, Xavier; Barcia, Giulia; Berquin, Patrick; Munnich, Arnold; Rouleau, GuyÂ A.; Kaplan, Josseline; Rozet, Jean-Michel & Michaud, JacquesÂ L.	Mutations in DOCK7 in Individuals with Epileptic Encephalopathy and Cortical Blindness	The American Journal of Human Genetics	2014		no	no		no implementation issue	not relevant
Bunn, KieranÂ J.; Daniel, Phil; RÃ¶sken, HeleenÂ S.; O'Neill, AdamÂ C.; Cameron-Christie, SophiaÂ R.; Morgan, Tim; Brunner, HanÂ G.; Lai, Angeline; Kunst, HenricusÂ P.M.; Markie, DavidÂ M. & Robertson, StephenÂ P.	Mutations in DVL1 Cause an Osteosclerotic Form of Robinow Syndrome	The American Journal of Human Genetics	2015		no	no		no implementation issue	not relevant
Gordon, ChristopherÂ T.; Petit, Florence; Kroisel, PeterÂ M.; Jakobsen, Linda; Zechi-Ceide, RoseliÂ Maria; Oufadem, Myriam; Bole-Feysot, Christine; Pruvost, Solenn; Masson, Cécile; Tores, Frédéric; Hieu, Thierry; Nitschké, Patrick; Lindholm, Pernille; Pellerin, Philippe; Guion-Almeida, MariaÂ Leine; Kokitsu-Nakata, NancyÂ Mizue; Vendramini-Pittoli, Siulan; Munnich, Arnold; Lyonnet, Stanislas; Hol…	Mutations in Endothelin 1 Cause Recessive Auriculocondylar Syndrome and Dominant Isolated Question-Mark Ears	The American Journal of Human Genetics	2013		no	no		no implementation issue	not relevant
Gibson, WilliamÂ T.; Hood, RebeccaÂ L.; Zhan, ShingÂ Hei; Bulman, DennisÂ E.; Fejes, AnthonyÂ P.; Moore, Richard; Mungall, AndrewÂ J.; Eydoux, Patrice; Babul-Hirji, Riyana; An, Jianghong; Marra, MarcoÂ A.; Chitayat, David; Boycott, KymÂ M.; Weaver, DavidÂ D. & Jones, StevenÂ J.M.	Mutations in EZH2 Cause Weaver Syndrome	The American Journal of Human Genetics	2012		no	no		no implementation issue	not relevant
Cappello, Silvia; Gray, Mary J; Badouel, Caroline; Lange, Simona; Einsiedler, Melanie; Srour, Myriam; Chitayat, David; Hamdan, Fadi F; Jenkins, Zandra A; Morgan, Tim; Preitner, Nadia; Uster, Tami; Thomas, Jackie; Shannon, Patrick; Morrison, Victoria; Di Donato, Nataliya; Van Maldergem, Lionel; Neuhann, Teresa; Newbury-Ecob, Ruth & Swinkells, Marielle	Mutations in genes encoding the cadherin receptor-ligand pair DCHS1 and FAT4 disrupt cerebral cortical development	Nature Genetics	2013		no	no		no implementation issue	not relevant
Lemke, Johannes R; Lal, Dennis; Reinthaler, Eva M; Steiner, Isabelle; Nothnagel, Michael; Alber, Michael; Geider, Kirsten; Laube, Bodo; Schwake, Michael; Finsterwalder, Katrin; Franke, Andre; Schilhabel, Markus; JÃ¤hn, Johanna A; Muhle, Hiltrud; Boor, Rainer; Van Paesschen, Wim; Caraballo, Roberto; Fejerman, Natalio; Weckhuysen, Sarah & De Jonghe, Peter	Mutations in GRIN2A cause idiopathic focal epilepsy with rolandic spikes	Nature Genetics	2013		no	no		no implementation issue	not relevant
Charlesworth, Gavin; Angelova, PlamenaÂ R.; Bartolomé-Robledo, Fernando; Ryten, Mina; Trabzuni, Daniah; Stamelou, Maria; Abramov, AndreyÂ Y.; Bhatia, KailashÂ P. & Wood, NicholasÂ W.	Mutations in HPCA Cause Autosomal-Recessive Primary Isolated Dystonia	The American Journal of Human Genetics	2015		no	no		no implementation issue	not relevant
Boyden, Lynn M.; Choi, Murim; Choate, Keith A.; Nelson-Williams, Carol J.; Farhi, Anita; Toka, Hakan R.; Tikhonova, Irina R.; Bjornson, Robert; Mane, Shrikant M.; Colussi, Giacomo; Lebel, Marcel; Gordon, Richard D.; Semmekrot, Ben A.; Poujol, Alain; VÃ¤limÃ¤ki, Matti J.; De Ferrari, Maria E.; Sanjad, Sami A.; Gutkin, Michael; Karet, Fiona E. & Tucci, Joseph R.	Mutations in kelch-like 3 and cullin 3 cause hypertension and electrolyte abnormalities	Nature	2012		no	no		no implementation issue	not relevant
Ravenscroft, Gianina; Miyatake, Satoko; Lehtokari, Vilma-Lotta; Todd, EmilyÂ J.; Vornanen, Pauliina; Yau, KyleÂ S.; Hayashi, YukikoÂ K.; Miyake, Noriko; Tsurusaki, Yoshinori; Doi, Hiroshi; Saitsu, Hirotomo; Osaka, Hitoshi; Yamashita, Sumimasa; Ohya, Takashi; Sakamoto, Yuko; Koshimizu, Eriko; Imamura, Shintaro; Yamashita, Michiaki; Ogata, Kazuhiro; Shiina, Masaaki; Bryson-Richardson, RobertÂ J.; V…	Mutations in KLHL40 Are a Frequent Cause of Severe Autosomal-Recessive Nemaline Myopathy	The American Journal of Human Genetics	2013		no	no		no implementation issue	not relevant
Baple, Emma?L.; Maroofian, Reza; Chioza, Barry?A.; Izadi, Maryam; Cross, Harold?E.; Al-Turki, Saeed; Barwick, Katy; Skrzypiec, Anna; Pawlak, Robert; Wagner, Karin; Coblentz, Roselyn; Zainy, Tala; Patton, Michael?A.; Mansour, Sahar; Rich, Phillip; Qualmann, Britta; Hurles, Matt?E.; Kessels, Michael?M. & Crosby, Andrew?H.; Baple, EmmaÂ L.; Maroofian, Reza; Chioza, BarryÂ A.; Izadi, Maryam; Cross, H…	Mutations in KPTN Cause Macrocephaly, Neurodevelopmental Delay, and Seizures	American Journal of Human Genetics; The American Journal of Human Genetics ; Am J Hum Genet. 2014	2014		no	no		no implementation issue	not relevant
Smith, Miriam J. PhD Isidor, Bertand MD Beetz, Christian PhD Williams, Simon G. PhD Bhaskar, Sanjeev S. MSc Richer, Wilfrid MSc O'Sullivan, James BSc Anderson, Beverly MSc Daly, Sarah B. PhD Urquhart, Jill E. PhD Fryer, Alan MD Rustad, Cecilie F. MD Mills, Samantha J. MD Samii, Amir MD du Plessis, Daniel MD Halliday, Dorothy MD Barbarot, Sebastien MD Bourdeaut, Franck PhD Newman, William G. MD, P…	Mutations in LZTR1 add to the complex heterogeneity of schwannomatosis	Neurology January 13, 2015	2015		no	no		no implementation issue	not relevant
Stephen, Joshi; Girisha, Katta Mohan; Dalal, Ashwin; Shukla, Anju; Shah, Hitesh; Srivastava, Priyanka; Kornak, Uwe; Phadke, Shubha R.; Stephen J, Girisha KM, Dalal A, Shukla A, Shah H, Srivastava P, Kornak U, Phadke SR.; Stephen, J.a; Girisha, K.M.b; Dalal, A.c; Shukla, A.a; Shah, H.d; Srivastava, P.a; Kornak, U.e f g & Phadke, S.R.a	Mutations in patients with osteogenesis imperfecta from consanguineous Indian families	EUROPEAN JOURNAL OF MEDICAL GENETICS; Eur J Med Genet. 2015	2015		no	no		no implementation issue	not relevant
Basmanav, F.Â Buket; Oprisoreanu, Ana-Maria; Pasternack, SandraÂ M.; Thiele, Holger; Fritz, GÃ¼nter; Wenzel, JÃ¶rg; GrÃ¶ÃŸer, Leopold; Wehner, Maria; Wolf, Sabrina; Fagerberg, Christina; Bygum, Anette; AltmÃ¼ller, Janine; RÃ¼tten, Arno; Parmentier, Laurent; ElÂ Shabrawi-Caelen, Laila; Hafner, Christian; NÃ¼rnberg, Peter; Kruse, Roland; Schoch, Susanne; Hanneken, Sandra & Betz, ReginaÂ C.	Mutations in POGLUT1, Encoding Protein O-Glucosyltransferase 1, Cause Autosomal-Dominant Dowling-Degos Disease	The American Journal of Human Genetics	2014		no	no		no implementation issue	not relevant
Ostronoff, F; Othus, M; Ho, P A; Kutny, M; Geraghty, D E; Petersdorf, S H; Godwin, J E; Willman, C L; Radich, J P; Appelbaum, F R; Stirewalt, D L & Meshinchi, S	Mutations in the DNMT3A exon 23 independently predict poor outcome in older patients with acute myeloid leukemia a SWOG report	Leukemia (08876924)	2013		no	no		no implementation issue	not relevant
Gordon, ChristopherÂ T.; Weaver, K.Â Nicole; Zechi-Ceide, RoseliÂ Maria; Madsen, ErikÂ C.; Tavares, AndreÂ L.P.; Oufadem, Myriam; Kurihara, Yukiko; Adameyko, Igor; Picard, Arnaud; Breton, Sylvain; Pierrot, Sébastien; Biosse-Duplan, Martin; Voisin, Norine; Masson, Cécile; Bole-Feysot, Christine; Nitschké, Patrick; Delrue, Marie-Ange; Lacombe, Didier; Guion-Almeida, MariaÂ Leine; Moura, PriscilaÂ P…	Mutations in the Endothelin Receptor Type A Cause Mandibulofacial Dysostosis with Alopecia	The American Journal of Human Genetics	2015		no	no		no implementation issue	not relevant
Wu, Chi-Hong; Fallini, Claudia; Ticozzi, Nicola; Keagle, Pamela J.; Sapp, Peter C.; Piotrowska, Katarzyna; Lowe, Patrick; Koppers, Max; McKenna-Yasek, Diane; Baron, Desiree M.; Kost, Jason E.; Gonzalez-Perez, Paloma; Fox, Andrew D.; Adams, Jenni; Taroni, Franco; Tiloca, Cinzia; Leclerc, Ashley Lyn; Chafe, Shawn C.; Mangroo, Dev & Moore, Melissa J.	Mutations in the profilin 1 gene cause familial amyotrophic lateral sclerosis	Nature	2012		no	no		no implementation issue	not relevant
Gonzaga-Jauregui, C.a; Lotze, T.b; Jamal, L.c; Penney, S.a b; Campbell, I.M.a; Pehlivan, D.a; Hunter, J.V.b; Woodbury, S.L.b; Raymond, G.d; Adesina, A.M.b; Jhangiani, S.N.e; Reid, J.G.e; Muzny, D.M.e; Boerwinkle, E.e f; Lupski, J.R.a b e; Gibbs, R.A.a e & Wiszniewski, W.a; Gonzaga-Jauregui C, Lotze T, Jamal L, Penney S, Campbell IM, Pehlivan D, Hunter JV, Woodbury SL, Raymond G, Adesina AM, Jhang…	Mutations in VRK1 associated with complex motor and sensory axonal neuropathy plus microcephaly	JAMA Neurology;	2013		no	no		no implementation issue	not relevant
Geurts van Kessel, Ad	New insights and clinical advancements in cellular oncology		2012		no	no		no implementation issue	not relevant
Yang, Ren-Qiang; Jabbari, Javad; Cheng, Xiao-Shu; Jabbari, Reza; Nielsen, Jonas B.; Risgaard, Bjarke; Chen, Xu; Sajadieh, Ahmad; HaunsÃ¸, Stig; Hastrup Svendsen, Jesper; Olesen, Morten S. & Tfelt-Hansen, Jacob	New population-based exome data question the pathogenicity of some genetic variants previously associated with Marfan syndrome	BMC Genetics	2014		no	no		no implementation issue	not relevant
Bauman JE, Michel LS, Chung CH	New promising molecular targets in head and neck squamous cell carcinoma		2012		No	No		no implementation issue	not relevant
Dinner, Shira N. Giles, Francis J. Altman, Jessica K.	New strategies for relapsed acute myeloid leukemia fertile ground for translational research	Current Opinion in Hematology March 2014	2014		no	no		no implementation issue	not relevant
Serrano-Munuera, C.a h; Corral-Juan, M.b; Stevanin, G.j; San NicolÃ¡s, H.c; Roig, C.d h; Corral, J.c h; Campos, B.c; De Jorge, L.c; Morcillo-SuÃ¡rez, C.d f; Navarro, A.e f i; Forlani, S.j; Durr, A.j; Kulisevsky, J.g; Brice, A.j; SÃ¡nchez, I.b h; Volpini, V.c & Matilla-DuenÃ£s, A.b h	New subtype of spinocerebellar ataxia with altered vertical eye movements mapping to chromosome 1p32	JAMA Neurology	2013		no	no		no implementation issue	not relevant
Lemonde, Hugh; Cleary, Maureen & Chakrapani, Anupam	Newborn screening for inborn errors of metabolism	Paediatrics and Child Health	2015		no	no		no implementation issue	not relevant
Kohlmann, Alexander; Grossmann, Vera; Nadarajah, Niroshan & Haferlach, Torsten	Next-generation sequencing - feasibility and practicality in haematology	British Journal of Haematology	2013		no	no		no implementation issue	not relevant
Desmedt, Christine a Voet, Thierry b,c Sotiriou, Christos a Campbell, Peter J. c	Next-generation sequencing in breast cancer first take home messages	Current Opinion in Oncology November 2012	2012		no	no		no implementation issue	not relevant
Shen, Sherry; Sujirakul, Tharikarn & Tsang, Stephen H.; Shen, S.a; Sujirakul, T.b c & Tsang, S.H.b d e	Next-generation Sequencing Revealed a Novel Mutation in the Gene Encoding the Beta Subunit of Rod Phosphodiesterase	Ophthalmic Genetics	2014		no	no		no implementation issue	not relevant
Norton, Nadine Li, Duanxiang Hershberger, Ray E.	Next-generation sequencing to identify genetic causes of cardiomyopathies	Current Opinion in Cardiology May 2012;	2012		no	no		no implementation issue	not relevant
Holmen OL, Zhang H, Zhou W, Schmidt E, Hovelson DH, Langhammer A, LÃ¸chen ML, Ganesh SK, Mathiesen EB, Vatten L, Platou C, Wilsgaard T, Chen J, Skorpen F, Dalen H, Boehnke M, Abecasis GR, NjÃ¸lstad I, Hveem K, Willer CJ.	No large-effect low-frequency coding variation found for myocardial infarction	Hum Mol Genet. 2014	2014		no	no		no implementation issue	not relevant
Murtaza, Muhammed; Dawson, Sarah-Jane; Tsui, Dana W. Y.; Gale, Davina; Forshew, Tim; Piskorz, Anna M.; Parkinson, Christine; Chin, Suet-Feung; Kingsbury, Zoya; Wong, Alvin S. C.; Marass, Francesco; Humphray, Sean; Hadfield, James; Bentley, David; Chin, Tan Min; Brenton, James D.; Caldas, Carlos & Rosenfeld, Nitzan	Non-invasive analysis of acquired resistance to cancer therapy by sequencing of plasma DNA	Nature	2013		no	no		no implementation issue	not relevant
LeDoux, Mark S. MD, PhD	Non-Parkinson movement disorders Five new things	Neurology Clinical Practice February 2013	2013		no	no		no implementation issue	not relevant
Gao, Xue; yan Zhu, Qing; Song, Yue-Shuai; Wang, Guo-Jian; Yuan, Yong-Yi; Xin, Feng; Huang, Sha-Sha; Kang, Dong-Yang; Han, Ming-Yu; ping Guan, Li; guo Zhang, Jian & Dai, Pu	Novel compound heterozygous mutations in the MYO15A gene in autosomal recessive hearing loss identified by whole-exome sequencing	Journal of Translational Medicine	2013		no	no		no implementation issue	not relevant
Cafiero C, Marangi G, Orteschi D, Ali M, Asaro A, Ponzi E, Moncada A, Ricciardi S, Murdolo M, Mancano G, Contaldo I, Leuzzi V, Battaglia D, Mercuri E, Slavotinek AM, Zollino M.; Cafiero, C.; Marangi, G.; Orteschi, D.; Ali, M.; Asaro, A.; Ponzi, E.; Moncada, A.; Ricciardi, S.; Murdolo, M.; Mancano, G.; Contaldo, I.; Leuzzi, V.; Battaglia, D.; Mercuri, E.; Slavotinek, A.M. & Zollino, M.	Novel de novo heterozygous loss-of-function variants in MED13L and further delineation of the MED13L haploinsufficiency syndrome	Eur J Hum Genet. 2015; European Journal of Human Genetics	2015		no	no		no implementation issue	not relevant
Gonzalez-Perez, Paloma MD Cirulli, Elizabeth T. PhD Drory, Vivian E. MD Dabby, Ron MD Nisipeanu, Puiu MD Carasso, Ralph L. MD Sadeh, Menachem MD Fox, Andrew PhD Festoff, Barry W. MD Sapp, Peter C. BS McKenna-Yasek, Diane RN, BSN Goldstein, David B. PhD Brown, Robert H. Jr DPhil, MD Blumen, Sergiu C. MD	Novel mutation in VCP gene causes atypical amyotrophic lateral sclerosis	Neurology November 27, 2012	2012		no	no		no implementation issue	not relevant
Méndez-Vidal, Cristina; Bravo-Gil, Nereida; Pozo, MarÃ­a GonzÃ¡lez-del; Vela-Boza, Alicia; Dopazo, JoaquÃ­n; Borrego, Salud & AntiÃ±olo, Guillermo; Mendez-Vidal, Cristina; Bravo-Gil, Nereida; Gonzalez-del Pozo, Maria; Vela-Boza, Alicia; Dopazo, Joaquin; Borrego, Salud; Antinolo, Guillermo	Novel RP1 mutations and a recurrent BBS1 variant explain the co-existence of two distinct retinal phenotypes in the same pedigree	BMC Genetics	2014		no	no		no implementation issue	not relevant
Danso-Abeam, Dina; Zhang, Jianguo; Dooley, James; Staats, Kim A.; Van Eyck, Lien; Van Brussel, Thomas; Zaman, Shari; Hauben, Esther; Van de Velde, Marc; Morren, Marie-Anne; Renard, Marleen; Van Geet, Christel; Schaballie, Heidi; Lambrecht, Diether; Tao, Jinsheng; Franckaert, Dean; Humblet-Baron, Stephanie; Meyts, Isabelle & Liston, Adrian	Olmsted syndrome exploration of the immunological phenotype	Orphanet Journal of Rare Diseases	2013		no	no		no implementation issue	not relevant
Wood, Steven L.; Westbrook, Jules A. & Brown, Janet E.	Omic-profiling in breast cancer metastasis to bone Implications for mechanisms, biomarkers and treatment	Cancer Treatment Reviews	2014		no	no		no implementation issue	not relevant
Rosenblum, Daniel & Peer, Dan	Omics-based nanomedicine The future of personalized oncology	Cancer Letters	2014		no	no		no implementation issue	not relevant
Matzko, Michelle Elizabeth PhD Bowen, Thomas R. MD Smith, Wade R. MD	Orthogenomics An Update	Journal of the American Academy of Orthopaedic Surgeons August 2012;	2012		no	no		no implementation issue	not relevant
Biankin, Andrew V.; Waddell, Nicola; Kassahn, Karin S.; Gingras, Marie-Claude; Muthuswamy, Lakshmi B.; Johns, Amber L.; Miller, David K.; Wilson, Peter J.; Patch, Ann-Marie; Wu, Jianmin; Chang, David K.; Cowley, Mark J.; Gardiner, Brooke B.; Song, Sarah; Harliwong, Ivon; Idrisoglu, Senel; Nourse, Craig; Nourbakhsh, Ehsan; Manning, Suzanne & Wani, Shivangi	Pancreatic cancer genomes reveal aberrations in axon guidance pathway genes	Nature	2012		no	no		no implementation issue	not relevant
Takenouchi, Toshiki; Kosaki, Rika; Nakabayashi, Kazuhiko; Hata, Kenichiro; Takahashi, Takao & Kosaki, Kenjiro	Paramagnetic Signals in the Globus Pallidus as Late Radiographic Sign of Juvenile-Onset GM1 Gangliosidosis	Pediatric Neurology	2015		no	no		no implementation issue	not relevant
Jenkinson, EmmaÂ M.; Rehman, AtteeqÂ U.; Walsh, Tom; Clayton-Smith, Jill; Lee, Kwanghyuk; Morell, RobertÂ J.; Drummond, MeghanÂ C.; Khan, ShaheenÂ N.; Naeem, MuhammadÂ Asif; Rauf, Bushra; Billington, Neil; Schultz, JulieÂ M.; Urquhart, JillÂ E.; Lee, MingÂ K.; Berry, Andrew; Hanley, NeilÂ A.; Mehta, Sarju; Cilliers, Deirdre; Clayton, PeterÂ E.; Kingston, Helen; Smith, MiriamÂ J.; Warner, ThomasÂ …	Perrault Syndrome Is Caused by Recessive Mutations in CLPP, Encoding a Mitochondrial ATP-Dependent Chambered Protease	The American Journal of Human Genetics	2013		no	no		no implementation issue	not relevant
Badalian-Very, Gayane	Personalized medicine in hematology " A landmark from bench to bed	Computational and Structural Biotechnology Journal	2014		no	no		no implementation issue	not relevant
Bouchard, Claude; Antunes-Correa, Ligia M.; Ashley, Euan A.; Franklin, Nina; Hwang, Paul M.; Mattsson, C. Mikael; Negrao, Carlos E.; Phillips, Shane A.; Sarzynski, Mark A.; yuan Wang, Ping & Wheeler, Matthew T.	Personalized Preventive Medicine Genetics and the Response to Regular Exercise in Preventive Interventions	Progress in Cardiovascular Diseases	2015		no	no		no implementation issue	not relevant
Robitaille, J.M.a b c; Gillett, R.M.c; LeBlanc, M.A.c; Gaston, D.c; Nightingale, M.c; Mackley, M.P.c; Parkash, S.d; Hathaway, J.e; Thomas, A.f; Ells, A.g; Traboulsi, E.I.h; Héon, E.i; Roy, M.j; Shalev, S.k; Fernandez, C.V.l; MacGillivray, C.m; Wallace, K.b; Fahiminiya, S.n o; Majewski, J.n o; McMaster, C.R.p & Bedard, K.c	Phenotypic overlap between familial exudative vitreoretinopathy and microcephaly, lymphedema, and chorioretinal dysplasia caused by kif11 mutations	JAMA Ophthalmology	2014		no	no		no implementation issue	not relevant
Camp, Kathryn M.; Parisi, Melissa A.; Acosta, Phyllis B.; Berry, Gerard T.; Bilder, Deborah A.; Blau, Nenad; Bodamer, Olaf A.; Brosco, Jeffrey P.; Brown, Christine S.; Burlina, Alberto B.; Burton, Barbara K.; Chang, Christine S.; Coates, Paul M.; Cunningham, Amy C.; Dobrowolski, Steven F.; Ferguson, John H.; Franklin, Thomas D.; Frazier, Dianne M.; Grange, Dorothy K.; Greene, Carol L.; Groft, Ste…	Phenylketonuria Scientific Review Conference State of the science and future research needs	Molecular Genetics and Metabolism	2014		no	no		no implementation issue	not relevant
Dahia, Patricia L. M.	Pheochromocytoma and paraganglioma pathogenesis learning from genetic heterogeneity	Nature Reviews Cancer	2014		no	no		no implementation issue	not relevant
Singleton, MarcÂ V.; Guthery, StephenÂ L.; Voelkerding, KarlÂ V.; Chen, Karin; Kennedy, Brett; Margraf, RebeccaÂ L.; Durtschi, Jacob; Eilbeck, Karen; Reese, MartinÂ G.; Jorde, LynnÂ B.; Huff, ChadÂ D. & Yandell, Mark	Phevor Combines Multiple Biomedical Ontologies for Accurate Identification of Disease-Causing Alleles in Single Individuals and Small Nuclear Families	The American Journal of Human Genetics	2014		no	no		no implementation issue	not relevant
MarchiÃ², Caterina; Filippo, Maria R. De; Ng, Charlotte K.Y.; Piscuoglio, Salvatore; Soslow, Robert A.; Reis-Filho, Jorge S. & Weigelt, Britta	PIKing the type and pattern of PI3K pathway mutations in endometrioid endometrial carcinomas	Gynecologic Oncology	2015		no	no		no implementation issue	not relevant
Das, Jishnu; Gayvert, Kaitlyn M. & Yu, Haiyuan	Predicting Cancer Prognosis Using Functional Genomics Data Sets	Cancer Informatics	2014		no	no		no implementation issue	not relevant
Donovan, Michael J. Cordon-Cardo, Carlos	Predicting high-risk disease using tissue biomarkers	Current Opinion in Urology May 2013	2013		no	no		no implementation issue	not relevant
Swanton, Charles; Larkin, James M.; Gerlinger, Marco; Eklund, Aron C.; Howell, Michael; Stamp, Gordon; Downward, Julian; Gore, Martin; Futreal, P. Andrew; Escudier, Bernard; Andre, Fabrice; Albiges, Laurence; Beuselinck, Benoit; Oudard, Stephane; Hoffmann, Jens; Gyorffy, BalÃ¡zs; Torrance, Chris J.; Boehme, Karen A.; Volkmer, Hansjuergen & Toschi, Luisella	Predictive biomarker discovery through the parallel integration of clinical trial and functional genomics datasets	Genome Medicine	2010		no	no		no implementation issue	not relevant
Cherepanova, Natalya S.; Leslie, Elizabeth; Ferguson, Polly J.; Bamshad, Michael J. & Bassuk, Alexander G.; Cherepanova, N.S.a; Leslie, E.a; Ferguson, P.J.a; Bamshad, M.J.b & Bassuk, A.G.a	Presence of Epilepsy-Associated Variants in Large Exome Databases	Journal of Neurogenetics	2013		no	no		no implementation issue	not relevant
Lenfant, Claude	Prospects of personalized medicine in cardiovascular diseases	Metabolism	2013		no	no		no implementation issue	not relevant
Shihab H.A., Gough J., Mort M., Cooper D.N., Day I.N., Gaunt T.R.	Ranking non-synonymous single nucleotide polymorphisms based on disease concepts		2014		no	no		no implementation issue	not relevant
Park, DJ; Tao, K; Le Calvez-Kelm, F; Tu, ND; Robinot, N; Hammet, F; Odefrey, F; Tsimiklis, H; Teo, ZL; Thingholm, LB; Young, EL; Voegele, C; Lonie, A; Pope, BJ; Roane, TC; Bell, R; Hu, H; Shankaracharya; Huff, CD; Ellis, J; Li, J; Makunin, IV; John, EM; Andrulis, IL; Terry, MB; Daly, M; Buys, SS; Snyder, C; Lynch, HT; Devilee, P; Giles, GG; Hopper, JL; Feng, BJ; Lesueur, F; Tavtigian, SV; Southey…	Rare Mutations in RINT1 Predispose Carriers to Breast and Lynch Syndrome-Spectrum Cancers		2014		no	no		no implementation issue	not relevant
Lee, Seunggeung; Abecasis, GonÃ§aloÂ R.; Boehnke, Michael & Lin, Xihong	Rare-Variant Association Analysis Study Designs and Statistical Tests	The American Journal of Human Genetics	2014		no	no		no implementation issue	not relevant
Peters, David G.; Yatsenko, Svetlana A.; Surti, Urvashi & Rajkovic, Aleksandar	Recent advances of genomic testing in perinatal medicine	Seminars in Perinatology	2015		no	no		no implementation issue	not relevant
Srour, Myriam; Chitayat, David; Caron, Véronique; Chassaing, Nicolas; Bitoun, Pierre; Patry, Lysanne; Cordier, Marie-Pierre; Capo-Chichi, José-Mario; Francannet, Christine; Calvas, Patrick; Ragge, Nicola; Dobrzeniecka, Sylvia; Hamdan, FadiÂ F.; Rouleau, GuyÂ A.; Tremblay, André & Michaud, JacquesÂ L.	Recessive and Dominant Mutations in Retinoic Acid Receptor Beta in Cases with Microphthalmia and Diaphragmatic Hernia	The American Journal of Human Genetics	2013		no	no		no implementation issue	not relevant
Ceyhan-Birsoy, Ozge PhD Agrawal, Pankaj B. MD, MMSc Hidalgo, Carlos PhD Schmitz-Abe, Klaus PhD DeChene, Elizabeth T. MS, CGC Swanson, Lindsay C. MS, CGC Soemedi, Rachel PhD Vasli, Nasim PhD Iannaccone, Susan T. MD Shieh, Perry B. MD, PhD Shur, Natasha MD Dennison, Jane M. MD Lawlor, Michael W. MD, PhD Laporte, Jocelyn PhD Markianos, Kyriacos PhD Fairbrother, William G. PhD Granzier, Henk PhD Begg…	Recessive truncating titin gene, TTN, mutations presenting as centronuclear myopathy	Neurology October 1, 2013	2013		no	no		no implementation issue	not relevant
BalbÃ¡s-MartÃ­nez, Cristina; Sagrera, Ana; Carrillo-de-Santa-Pau, Enrique; Earl, Julie; MÃ¡rquez, Mirari; Vazquez, Miguel; Lapi, Eleonora; Castro-Giner, Francesc; Beltran, Sergi; Bayés, MÃ²nica; Carrato, Alfredo; Cigudosa, Juan C; DomÃ­nguez, Orlando; Gut, Marta; Herranz, JesÃºs; Juanpere, NÃºria; Kogevinas, Manolis; Langa, Xavier; LÃ³pez-Knowles, Elena & Lorente, José A	Recurrent inactivation of STAG2 in bladder cancer is not associated with aneuploidy	Nature Genetics	2013		no	no		no implementation issue	not relevant
Dias, Cristina; McDonald, Allison; Sincan, Murat; Rupps, Rosemarie; Markello, Thomas; Salvarinova, Ramona; Santos, Rui F; Menghrajani, Kamal; Ahaghotu, Chidi; Sutherland, Darren P; Fortuno, Edgardo S; Kollmann, Tobias R; Demos, Michelle; Friedman, Jan M; Speert, David P; Gahl, William A & Boerkoel, Cornelius F	Recurrent subacute post-viral onset of ataxia associated with a PRF1 mutation	European Journal of Human Genetics	2013		no	no		no implementation issue	not relevant
Charbonnier, Louis-Marie; Janssen, Erin; Chou, Janet; Ohsumi, Toshiro K.; Keles, Sevgi; Hsu, Joyce T.; Massaad, Michel J.; Garcia-Lloret, Maria; Hanna-Wakim, Rima; Dbaibo, Ghassan; Alangari, Abdullah A.; Alsultan, Abdulrahman; Al-Zahrani, Daifulah; Geha, Raif S. & Chatila, Talal A.	Regulatory T-cell deficiency and immune dysregulation, polyendocrinopathy, enteropathy, X-linked"like disorder caused by loss-of-function mutations in LRBA	Journal of Allergy and Clinical Immunology	2015		no	no		no implementation issue	not relevant
Choueiri, Toni K; Pomerantz, Mark M & Signoretti, Sabina	Renal-cell carcinoma a step closer to a new classification	The Lancet Oncology	2013		no	no		no implementation issue	not relevant
Dominiczak, Anna F	Replication of genome-wide association studies blood pressure hits in a large cohort	Journal of Hypertension January 2011;	2011		no	no		no implementation issue	not relevant
Chen, JM; Férec, C & Cooper, DN	Revealing the human mutome	Clinical Genetics	2010		no	no		no implementation issue	not relevant
Vincent AL, Carroll J, Fishman GA, Sauer A, Sharp D, Summerfelt P, Williams V, Dubis AM, Kohl S, Wong F.	Rhodopsin F45L Allele Does Not Cause Autosomal Dominant Retinitis Pigmentosa in a Large Caucasian Family	Transl Vis Sci Technol. 2013	2013		no	no		no implementation issue	not relevant
Watson, Richard A.	Searching for the answer to cancer New perspective may help to resolve an ageless conundrum	Urologic Oncology: Seminars and Original Investigations	2013		no	no		no implementation issue	not relevant
Li, Feng-Yen; Chaigne-Delalande, Benjamin; Kanellopoulou, Chrysi; Davis, Jeremiah C.; Matthews, Helen F.; Douek, Daniel C.; Cohen, Jeffrey I.; Uzel, Gulbu; Su, Helen C. & Lenardo, Michael J.	Second messenger role for Mg2+ revealed by human T-cell immunodeficiency	Nature	2011		no	no		no implementation issue	not relevant
Magnani, Jared W. MD, MSc Brody, Jennifer A. BA Prins, Bram P. MSc Arking, Dan E. PhD Lin, Honghuang PhD Yin, Xiaoyan PhD Liu, Ching-Ti PhD Morrison, Alanna C. PhD Zhang, Feng PhD Spector, Tim D. MD, MSc, FRCP Alonso, Alvaro MD, PhD Bis, Joshua C. PhD Heckbert, Susan R. MD, PhD Lumley, Thomas PhD Sitlani, Colleen M. PhD Cupples, L. Adrienne PhD Lubitz, Steven A. MD, MPH Soliman, Elsayed Z. MD, MS…	Sequencing of SCN5A Identifies Rare and Common Variants Associated With Cardiac Conduction Cohorts for Heart and Aging Research in Genomic Epidemiology (CHARGE) Consortium	Circulation: Cardiovascular Genetics June 2014	2014		no	no		no implementation issue	not relevant
Mardis, Elaine R.	Sequencing the AML Genome, Transcriptome, and Epigenome	Seminars in Hematology	2014		no	no		no implementation issue	not relevant
Alexandrov, Ludmil B.; Nik-Zainal, Serena; Wedge, David C.; Aparicio, Samuel A. J. R.; Behjati, Sam; Biankin, Andrew V.; Bignell, Graham R.; Bolli, NiccolÃ²; Borg, Ake; BÃ¸rresen-Dale, Anne-Lise; Boyault, Sandrine; Burkhardt, Birgit; Butler, Adam P.; Caldas, Carlos; Davies, Helen R.; Desmedt, Christine; Eils, Roland; EyfjÃ¶rd, JÃ³runn Erla; Foekens, John A. & Greaves, Mel	Signatures of mutational processes in human cancer	Nature	2013		no	no		no implementation issue	not relevant
O'Brien, Janelle E. & Meisler, Miriam H.	Sodium channel SCN8A (Nav16) properties and de novo mutations in epileptic encephalopathy and intellectual disability	Frontiers in Genetics	2013		no	no		no implementation issue	not relevant
Gore, Athurva; Li, Zhe; Fung, Ho-Lim; Young, Jessica E.; Agarwal, Suneet; Antosiewicz-Bourget, Jessica; Canto, Isabel; Giorgetti, Alessandra; Israel, Mason A.; Kiskinis, Evangelos; Lee, Je-Hyuk; Loh, Yuin-Han; Manos, Philip D.; Montserrat, Nuria; Panopoulos, Athanasia D.; Ruiz, Sergio; Wilbert, Melissa L.; Yu, Junying; Kirkness, Ewen F. & Belmonte, Juan Carlos Izpisua	Somatic coding mutations in human induced pluripotent stem cells	Nature	2011		no	no		no implementation issue	not relevant
Sohn, Insuk; Jung, Woon Yong & Sung, Chang Ohk	Somatic hypermutation and outcomes of platinum based chemotherapy in patients with high grade serous ovarian cancer	Gynecologic Oncology	2012		no	no		no implementation issue	not relevant
Azizan, Elena A B; Poulsen, Hanne; Tuluc, Petronel; Zhou, Junhua; Clausen, Michael V; Lieb, Andreas; Maniero, Carmela; Garg, Sumedha; Bochukova, Elena G; Zhao, Wanfeng; Shaikh, Lalarukh Haris; Brighton, Cheryl A; Teo, Ada E D; Davenport, Anthony P; Dekkers, Tanja; Tops, Bas; KÃ¼sters, Benno; Ceral, Jiri; Yeo, Giles S H & Neogi, Sudeshna Guha	Somatic mutations in ATP1A1 and CACNA1D underlie a common subtype of adrenal hypertension	Nature Genetics	2013		no	no		no implementation issue	not relevant
Depledge, Daniel P.; Palser, Anne L.; Watson, Simon J.; Lai, Imogen Yi-Chun; Gray, Eleanor R.; Grant, Paul; Kanda, Ravinder K.; Leproust, Emily; Kellam, Paul & Breuer, Judith	Specific Capture and Whole-Genome Sequencing of Viruses from Clinical Samples	PLoS ONE	2011		no	no		no implementation issue	not relevant
Fodil, Nassima; Langlais, David; Moussa, Peter; Boivin, Gregory Allan; Di Pietrantonio, Tania; Radovanovic, Irena; Dumaine, Anne; Blanchette, Mathieu; Schurr, Erwin; Gros, Philippe & Vidal, Silvia Marina	Specific Dysregulation of IFNγ Production by Natural Killer Cells Confers Susceptibility to Viral Infection	PLoS Pathogens	2014		no	no		no implementation issue	not relevant
Peng, Lan; Wang, Chunrong; Chen, Zhao; Wang, Jun-Ling; Tang, Bei-Sha & Jiang, Hong	Spinocerebellar Ataxia Type 13 is an Uncommon SCA Subtype in the Chinese Han Population	International Journal of Neuroscience	2013		no	no		no implementation issue	not relevant
Blattner, Mirjam; Lee, Daniel J.; O'Reilly, Catherine; Park, Kyung; MacDonald, Theresa Y.; Khani, Francesca; Turner, Kevin R.; Chiu, Ya-Lin; Wild, Peter J.; Dolgalev, Igor; Heguy, Adriana; Sboner, Andrea; Ramazangolu, Sinan; Hieronymus, Haley; Sawyers, Charles; Tewari, Ashutosh K.; Moch, Holger; Yoon, Ghil Suk; Known, Yong Chul; Andrén, Ove; Fall, Katja; Demichelis, Francecsa; Mosquera, Juan Migu…	SPOP Mutations in Prostate Cancer across Demographically Diverse Patient Cohorts	Neoplasia	2014		no	no		no implementation issue	not relevant
Le Ber, I.a b c d e; Camuzat, A.a b c; Guerreiro, R.f; Bouya-Ahmed, K.a b c; Bras, J.f; Nicolas, G.g; Gabelle, A.h; Didic, M.i; De Septenville, A.j; Millecamps, S.a b c; Lenglet, T.e; Latouche, M.a b c; Kabashi, E.a b c i; Campion, D.g; Hannequin, D.g; Hardy, J.f & Brice, A.a b c e i k	SQSTM1 Mutations in french patients with frontotemporal dementia or frontotemporal dementia with amyotrophic lateral sclerosis	JAMA Neurology	2013		no	no		no implementation issue	not relevant
Kim, Min Sung; Lee, Sung Hak; Yoo, NAM Jin & Lee, Sug Hyung	STAT3 exon 21 mutation is rare in common human cancers		2013		no	no		no implementation issue	not relevant
Renton, Alan E; ChiÃ², Adriano & Traynor, Bryan J	State of play in amyotrophic lateral sclerosis genetics	Nature Neuroscience	2014		no	no		no implementation issue	not relevant
Rajan, Arun MD * Girard, Nicolas MD, PhD + Marx, Alexander MD ++	State of the Art of Genetic Alterations in Thymic Epithelial Tumors	Journal of Thoracic Oncology September 2014	2014		no	no		no implementation issue	not relevant
Clifford, Ruth & Schuh, Anna	State-of-the-Art Management of Patients Suffering from Chronic Lymphocytic Leukemia	Clinical Medicine Insights: Oncology	2012		no	no		no implementation issue	not relevant
Marian, A.J. Belmont, John	Strategic Approaches to Unraveling Genetic Causes of Cardiovascular Diseases	Circulation Research May 13, 2011;	2011		no	no		no implementation issue	not relevant
Maouche, Seraya Schunkert, Heribert	Strategies Beyond Genome-Wide Association Studies for Atherosclerosis	Arteriosclerosis, Thrombosis & Vascular Biology February 2012;	2012		no	no		no implementation issue	not relevant
Schumann, Gunter; Binder, Elisabeth B.; Holte, Arne; de Kloet, E. Ronald; Oedegaard, Ketil J.; Robbins, Trevor W.; Walker-Tilley, Tom R.; Bitter, Istvan; Brown, Verity J.; Buitelaar, Jan; Ciccocioppo, Roberto; Cools, Roshan; Escera, Carles; Fleischhacker, Wolfgang; Flor, Herta; Frith, Chris D.; Heinz, Andreas; Johnsen, Erik; Kirschbaum, Clemens; Klingberg, Torkel; Lesch, Klaus-Peter; Lewis, Shon;…	Stratified medicine for mental disorders	European Neuropsychopharmacology	2014		no	no		no implementation issue	not relevant
Markus, Hugh S.	Stroke genetics prospects for personalized medicine	BMC Medicine	2012		no	no		no implementation issue	not relevant
Bergen, Sarah E. a Balhara, Yatan Pal Singh e Christoforou, Andrea f,g,h Cole, James j Degenhardt, Franziska l,m Dempster, Emma i Fatjo-Vilas, Mar n Khedr, Yara o Lopez, Lorna M. k Lysenko, Laura j McGrath, Lauren M. b Muhleisen, Thomas W. l,m S. Neves, Fernando p Nymberg, Charlotte j Ozomaro, Uzoezi d Verweij, Karin J.H. q Voineskos, Aristotle N. r Zai, Clement C. r O'Shea, Anne c DeLisi, Lynn E…	Summaries from the XVIII World Congress of Psychiatric Genetics, Athens, Greece, 3-7 October 2010	Psychiatric Genetics June 2011	2011		no	no		no implementation issue	not relevant
Graziano, Claudio; Wischmeijer, Anita; Pippucci, Tommaso; Fusco, Carlo; Diquigiovanni, Chiara; NÃµukas, Margit; Sauk, Martin; Kurg, Ants; Rivieri, Francesca; Blau, Nenad; Hoffmann, Georg F.; Chaubey, Alka; Schwartz, Charles E.; Romeo, Giovanni; Bonora, Elena; Garavelli, Livia & Seri, Marco	Syndromic intellectual disability A new phenotype caused by an aromatic amino acid decarboxylase gene (DDC) variant	Gene	2015		no	no		no implementation issue	not relevant
Thormaehlen, Aenne S.; Schuberth, Christian; Won, Hong-Hee; Blattmann, Peter; Joggerst-Thomalla, Brigitte; Theiss, Susanne; Asselta, Rosanna; Duga, Stefano; Merlini, Pier Angelica; Ardissino, Diego; Lander, Eric S.; Gabriel, Stacey; Rader, Daniel J.; Peloso, Gina M.; Pepperkok, Rainer; Kathiresan, Sekar & Runz, Heiko	Systematic Cell-Based Phenotyping of Missense Alleles Empowers Rare Variant Association Studies A Case for LDLR and Myocardial Infarction	PLoS Genetics	2015		no	no		no implementation issue	not relevant
Knierim, Ellen; Lucke, Barbara; Schwarz, Jana Marie; Schuelke, Markus & Seelow, Dominik	Systematic Comparison of Three Methods for Fragmentation of Long-Range PCR Products for Next Generation Sequencing	PLoS ONE	2011		no	no		no implementation issue	not relevant
Huynh, Nancy; Blain, Delphine; Glaser, Tanya; Doss, E. Lauren; Zein, Wadih M.; Lang, David M.; Baker, Eva H.; Hill, Suvimol; Brewer, Carmen C.; Kopp, Jeffrey B.; Bardakjian, Tanya M.; Maumenee, Irene H.; Bateman, Bronwyn J. & Brooks, Brian P.	Systemic Diagnostic Testing in Patients With Apparently Isolated Uveal Coloboma	American Journal of Ophthalmology	2013		no	no		no implementation issue	not relevant
DaRe, Jeana T.; Vasta, Valeria; Penn, John; Tran, Nguyen-Thao B. & Hahn, Si Houn	Targeted exome sequencing for mitochondrial disorders reveals high genetic heterogeneity	BMC Medical Genetics	2013		no	no		no implementation issue	not relevant
Couthouis, Julien; Raphael, Alya R.; Daneshjou, Roxana & Gitler, Aaron D.	Targeted Exon Capture and Sequencing in Sporadic Amyotrophic Lateral Sclerosis	PLoS Genetics	2014		no	no		no implementation issue	not relevant
Lemke, Johannes R.; Riesch, Erik; Scheurenbrand, Tim; Schubach, Max; Wilhelm, Christian; Steiner, Isabelle; Hansen, JÃ¶rg; Courage, Carolina; Gallati, Sabina; BÃ¼rki, Sarah; Strozzi, Susi; Simonetti, Barbara Goeggel; Grunt, Sebastian; Steinlin, Maja; Alber, Michael; Wolff, Markus; Klopstock, Thomas; Prott, Eva C.; Lorenz, RÃ¼diger & Spaich, Christiane	Targeted next generation sequencing as a diagnostic tool in epileptic disorders	Epilepsia (Series 4)	2012		no	no		no implementation issue	not relevant
Carvill, Gemma L; Heavin, Sinéad B; Yendle, Simone C; McMahon, Jacinta M; O'Roak, Brian J; Cook, Joseph; Khan, Adiba; Dorschner, Michael O; Weaver, Molly; Calvert, Sophie; Malone, Stephen; Wallace, Geoffrey; Stanley, Thorsten; Bye, Ann M E; Bleasel, Andrew; Howell, Katherine B; Kivity, Sara; Mackay, Mark T; Rodriguez-Casero, Victoria & Webster, Richard	Targeted resequencing in epileptic encephalopathies identifies de novo mutations in CHD2 and SYNGAP1	Nature Genetics	2013		no	no		no implementation issue	not relevant
Surén, PÃ¥l; SchjÃ¸lberg, Synnve; Ã˜yen, Anne-Siri; Lie, Kari Kveim; Hornig, Mady; Bresnahan, Michaeline; Bakke, Therese; Roth, Christine; Alsaker, Elin; Schreuder, Patricia; Stenberg, Nina; Reichborn-Kjennerud, Ted; Hirtz, Deborah; Susser, Ezra; Magnus, Per; Lipkin, W. Ian & Stoltenberg, Camilla	The Autism Birth Cohort (ABC) a study of autism spectrum disorders in MoBa	Norsk Epidemiologi	2014		no	no		no implementation issue	not relevant
Buxbaum, Joseph D.; Bolshakova, Nadia; Brownfeld, Jessica M.; Anney, Richard J. L.; Bender, Patrick; Bernier, Raphael; Cook, Edwin H.; Coon, Hilary; Cuccaro, Michael; Freitag8, Christine M.; Hallmayer, Joachim; Geschwind, Daniel; Klauck, Sabine M.; Nurnberger, John I.; Oliveira, Guiomar; Pinto, Dalila; Poustka, Fritz; Scherer, Stephen W.; Shih, Andy & Sutcliffe, James S.	The Autism Simplex Collection an international, expertly phenotyped autism sample for genetic and phenotypic analyses	Molecular Autism	2014		no	no		no implementation issue	not relevant
Grimwade, David; Grimwade D.	The changing paradigm of prognostic factors in acute myeloid leukaemia	Best Practice & Research Clinical Haematology ;	2012		no	no		no implementation issue	not relevant
Pediatric Cardiac Genomics Consortium	The Congenital Heart Disease Genetic Network Study Rationale, Design, and Early Results	Circulation Research February 15, 2013	2013		no	no		no implementation issue	not relevant
Uhlig, Holm H.; Schwerd, Tobias; Koletzko, Sibylle; Shah, Neil; Kammermeier, Jochen; Elkadri, Abdul; Ouahed, Jodie; Wilson, David C.; Travis, Simon P.; Turner, Dan; Klein, Christoph; Snapper, Scott B. & Muise, Aleixo M.	The Diagnostic Approach to Monogenic Very Early Onset Inflammatory Bowel Disease	Gastroenterology	2014		no	no		no implementation issue	not relevant
Bonnefond, Amélie; Froguel, Philippe & Vaxillaire, Martine	The emerging genetics of type 2 diabetes	Trends in Molecular Medicine	2010		no	no		no implementation issue	not relevant
Abreu, Francine B. De; Wells, Wendy A. & Tsongalis, Gregory J.	The Emerging Role of the Molecular Diagnostics Laboratory in Breast Cancer Personalized Medicine	The American Journal of Pathology	2013		no	no		no implementation issue	not relevant
Davies, Kay	The era of genomic medicine	Clinical Medicine	2013		no	no		no implementation issue	not relevant
deGoma, Emil M. MD * Knowles, Joshua W. MD, PhD + Angeli, Fabio MD ++ Budoff, Matthew J. MD [S] Rader, Daniel J. MD [forms double vertical]	The Evolution and Refinement of Traditional Risk Factors for Cardiovascular Disease	Cardiology in Review May/June 2012	2012		no	no		no implementation issue	not relevant
Sanders, Mathijs A. Valk, Peter J.M.	The evolving molecular genetic landscape in acute myeloid leukaemia	Current Opinion in Hematology March 2013;	2013		no	no		no implementation issue	not relevant
Campeau, Philippe M; Kasperaviciute, Dalia; Lu, James T; Burrage, Lindsay C; Kim, Choel; Hori, Mutsuki; Powell, Berkley R; Stewart, Fiona; Félix, TÃªmis Maria; van den Ende, Jenneke; Wisniewska, Marzena; Kayserili, HÃ¼lya; Rump, Patrick; Nampoothiri, Sheela; Aftimos, Salim; Mey, Antje; Nair, Lal D V; Begleiter, Michael L; Bie, Isabelle De; Meenakshi, Girish; Murray, Mitzi L; Repetto, Gabriela M; …	The genetic basis of DOORS syndrome an exome-sequencing study	The Lancet Neurology	2014		no	no		no implementation issue	not relevant
Hirschfield, Gideon M.; Chapman, Roger W.; Karlsen, Tom H.; Lammert, Frank; Lazaridis, Konstantinos N. & Mason, Andrew L.	The Genetics of Complex Cholestatic Disorders	Gastroenterology	2013		no	no		no implementation issue	not relevant
Quesada, VÃ­ctor; Ramsay, Andrew J.; RodrÃ­guez, David; Puente, Xose S.; Campo, ElÃ­as & LÃ³pez-OtÃ­n, Carlos	The genomic landscape of chronic lymphocytic leukemia clinical implications	BMC Medicine	2013		no	no		no implementation issue	not relevant
Spans, Lien; Clinckemalie, Liesbeth; Helsen, Christine; Vanderschueren, Dirk; Boonen, Steven; Lerut, Evelyne; Joniau, Steven & Claessens, Frank	The Genomic Landscape of Prostate Cancer	International Journal of Molecular Sciences	2013		no	no		no implementation issue	not relevant
Valsesia, Armand; Macé, Aurélien; Jacquemont, Sébastien; Beckmann, Jacques S. & Kutalik, ZoltÃ¡n	The growing importance of CNVs new insights for detection and clinical interpretation	Frontiers in Genetics	2013		no	no		no implementation issue	not relevant
Schutte, Debra L.; Davies, Marilyn A. & Goris, Emilie D	The Implications of Genomics on the Nursing Care of Adults With Neuropsychiatric Conditions	Journal of Nursing Scholarship	2013		no	no		no implementation issue	not relevant
Bodamer, Olaf A.; Giugliani, Roberto & Wood, Tim	The laboratory diagnosis of mucopolysaccharidosis III (Sanfilippo syndrome) A changing landscape	Molecular Genetics and Metabolism	2014		no	no		no implementation issue	not relevant
Stephens, Philip J.; Tarpey, Patrick S.; Davies, Helen; Van Loo, Peter; Greenman, Chris; Wedge, David C.; Nik-Zainal, Serena; Martin, Sancha; Varela, Ignacio; Bignell, Graham R.; Yates, Lucy R.; Papaemmanuil, Elli; Beare, David; Butler, Adam; Cheverton, Angela; Gamble, John; Hinton, Jonathan; Jia, Mingming; Jayakumar, Alagu & Jones, David	The landscape of cancer genes and mutational processes in breast cancer	Nature	2012		no	no		no implementation issue	not relevant
Nik-Zainal, Serena; VanÂ Loo, Peter; Wedge, DavidÂ C.; Alexandrov, LudmilÂ B.; Greenman, ChristopherÂ D.; Lau, KingÂ Wai; Raine, Keiran; Jones, David; Marshall, John; Ramakrishna, Manasa; Shlien, Adam; Cooke, SusannaÂ L.; Hinton, Jonathan; Menzies, Andrew; Stebbings, LucyÂ A.; Leroy, Catherine; Jia, Mingming; Rance, Richard; Mudie, LauraÂ J.; Gamble, StephenÂ J.; Stephens, PhilipÂ J.; McLaren, St…	The Life History of 21 Breast Cancers	Cell	2012		no	no		no implementation issue	not relevant
Al-Mulla, Fahd	The locked genomes A perspective from Arabia	Applied & Translational Genomics	2014		no	no		no implementation issue	not relevant
Thomas, Stéphanie; Rouilly, Vincent; Patin, Etienne; Alanio, Cécile; Dubois, Annick; Delval, Cécile; Marquier, Louis-Guillaume; Fauchoux, Nicolas; Sayegrih, Seloua; Vray, Muriel; Duffy, Darragh; Quintana-Murci, Lluis & Albert, Matthew L.	The Milieu Intérieur study " An integrative approach for study of human immunological variance	Clinical Immunology	2015		no	no		no implementation issue	not relevant
Firme M.R., Marra M.A.	The molecular landscape of pediatric brain tumors in the next-generation sequencing era		2014		no	no		no implementation issue	not relevant
Barbieri, Christopher E.; Bangma, Chris H.; Bjartell, Anders; Catto, James W.F.; Culig, Zoran; GrÃ¶nberg, Henrik; Luo, Jun; Visakorpi, Tapio & Rubin, Mark A.	The Mutational Landscape of Prostate Cancer	European Urology	2013		no	no		no implementation issue	not relevant
Kleinman, Steven; Busch, Michael P.; Murphy, Edward L.; Shan, Hua; Ness, Paul & Glynn, Simone A.	The National Heart, Lung, and Blood Institute Recipient Epidemiology and Donor Evaluation Study ( REDS- III) a research program striving to improve blood donor and transfusion recipient outcomes	Transfusion	2014		no	no		no implementation issue	not relevant
Tifft, Cynthia J. a,b Adams, David R. a,b	The National Institutes of Health undiagnosed diseases program	Current Opinion in Pediatrics December 2014	2014		no	no		no implementation issue	not relevant
Magnus, Per & Stoltenberg, Camilla	The Norwegian Mother and Child Cohort Study (MoBa) -- past, present and future	Norsk Epidemiologi	2014		no	no		no implementation issue	not relevant
; Fransen, Karin; Mitrovic, Mitja; Van Diemen, Cleo C.; Weersma, Rinse K.; Fransen K, Mitrovic M, van Diemen CC, Weersma RK.; Fransen, K.a b; Mitrovic, M.a c; Van Diemen, C.C.a & Weersma, R.K.b	The quest for genetic risk factors for Crohn's disease in the post-GWAS era	Genome Medicine; Genome Med. 2011	2011		no	no		no implementation issue	not relevant
Parangi, Sareh & Suh, Hyunsuk	The Role of Genetic Markers in the Evaluation and Management of Thyroid Nodules	Surgical Clinics of North America	2014		no	no		no implementation issue	not relevant
Meisel, Jane L.; Hyman, David M.; Jotwani, Anjali; Zhou, Qin; Abu-Rustum, Nadeem R.; Iasonos, Alexia; Pike, Malcolm C. & Aghajanian, Carol	The role of systemic chemotherapy in the management of granulosa cell tumors	Gynecologic Oncology	2015		no	no		no implementation issue	not relevant
Yee, Cassian	The use of endogenous T cells for adoptive transfer	Immunological Reviews	2014		no	no		no implementation issue	not relevant
Verbsky, James; Thakar, Monica & Routes, John	The Wisconsin approach to newborn screening for severe combined immunodeficiency	Journal of Allergy and Clinical Immunology	2012		no	no		no implementation issue	not relevant
Garber, KathrynÂ B.	This Month in Genetics	The American Journal of Human Genetics	2011		no	no		no implementation issue	not relevant
Peterson, Thomas A.; Doughty, Emily & Kann, Maricel G.	Towards Precision Medicine Advances in Computational Approaches for the Analysis of Human Variants	Journal of Molecular Biology	2013		no	no		no implementation issue	not relevant
Conroy, Judith; McGettigan, Paul A.; McCreary, Dara; Shah, Naisha; Collins, Kevin; Parry-Fielder, Bronwyn; Moran, Margaret; Hanrahan, Donncha; Deonna, Thierry W.; Korff, Christian M.; Webb, David; Ennis, Sean; Lynch, Sally A. & King, Mary D.	Towards the identification of a genetic basis for Landau- Kleffner syndrome	Epilepsia (Series 4)	2014		no	no		no implementation issue	not relevant
Tornesello, Maria Lina; Annunziata, Clorinda; Buonaguro, Luigi; Losito, Simona; Greggi, Stefano & Buonaguro, Franco M.	TP53 and PIK3CA gene mutations in adenocarcinoma, squamous cell carcinoma and high-grade intraepithelial neoplasia of the cervix	Journal of Translational Medicine	2014		no	no		no implementation issue	not relevant
Lindberg, Johan; Kristiansen, Anna; Wiklund, Peter; GrÃ¶nberg, Henrik & Egevad, Lars	Tracking the Origin of Metastatic Prostate Cancer	European Urology	2014		no	no		no implementation issue	not relevant
Dib-Hajj SD, Waxman SG.	Translational pain research Lessons from genetics and genomics	Sci Transl Med. 2014	2014		no	no		no implementation issue	not relevant
Sherman, Scott K. & Howe, James R.	Translational Research in Endocrine Surgery	Surgical Oncology Clinics of North America	2013		no	no		no implementation issue	not relevant
Igoillo-Esteve, Mariana; Genin, Anne; Lambert, Nelle; Désir, Julie; Pirson, Isabelle; Abdulkarim, Baroj; Simonis, Nicolas; Drielsma, Anais; Marselli, Lorella; Marchetti, Piero; Vanderhaeghen, Pierre; Eizirik, Décio L.; Wuyts, Wim; Julier, Cécile; Chakera, Ali J.; Ellard, Sian; Hattersley, Andrew T.; Abramowicz, Marc & Cnop, Miriam	tRNA Methyltransferase Homolog Gene TRMT10A Mutation in Young Onset Diabetes and Primary Microcephaly in Humans	PLoS Genetics	2013		no	no		no implementation issue	not relevant
Cheng, Xinghua & Chen, Haiquan	Tumor heterogeneity and resistance to EGFR-targeted therapy in advanced nonsmall cell lung cancer challenges and perspectives	OncoTargets & Therapy	2014		no	no		no implementation issue	not relevant
Wan, Liling; Pantel, Klaus & Kang, Yibin	Tumor metastasis moving new biological insights into the clinic	Nature Medicine	2013		no	no		no implementation issue	not relevant
Heitzer, Ellen; Ulz, Peter; Belic, Jelena; Gutschi, Stefan; Quehenberger, Franz; Fischereder, Katja; Benezeder, Theresa; Auer, Martina; Pischler, Carina; Mannweiler, Sebastian; Pichler, Martin; Eisner, Florian; Haeusler, Martin; Riethdorf, Sabine; Pantel, Klaus; Samonigg, Hellmut; Hoefler, Gerald; Augustin, Herbert; Geigl, Jochen B. & Speicher, Michael R.	Tumor-associated copy number changes in the circulation of patients with prostate cancer identified through whole-genome sequencing	Genome Medicine	2013		no	no		no implementation issue	not relevant
Sim, Geok; Chacon, Jessica; Haymaker, Cara; Ritthipichai, Krit; Singh, Manish; Hwu, Patrick & Radvanyi, Laszlo	Tumor-Infiltrating Lymphocyte Therapy for Melanoma Rationale and issues for Further Clinical Development	BioDrugs	2014		no	no		no implementation issue	not relevant
Hertel, Jens K.; Johansson, Stefan; Midthjell, Kristian; NygÃ¥rd, Ottar; NjÃ¸lstad, PÃ¥l R. & Molven, Anders	Type 2 diabetes genes -- Present status and data from Norwegian studies	Norsk Epidemiologi	2013		no	no		no implementation issue	not relevant
Kidd, Brian A; Peters, Lauren A; Schadt, Eric E & Dudley, Joel T	Unifying immunology with informatics and multiscale biology	Nature Immunology	2014		no	no		no implementation issue	not relevant
Schlegelberger, Brigitte; GÃ¶hring, Gudrun; Thol, Felicitas & Heuser, Michael	Update on cytogenetic and molecular changes in myelodysplastic syndromes	Leukemia & Lymphoma	2012		no	no		no implementation issue	not relevant
Ogilvie, James W. MD	Update on Prognostic Genetic Testing in Adolescent Idiopathic Scoliosis (AIS)	Journal of Pediatric Orthopaedics January/February 2011	2011		no	no		no implementation issue	not relevant
Shyr, Casper; Kushniruk, Andre & Wasserman, Wyeth W.; Shyr C, Kushniruk A, Wasserman WW	Usability study of clinical exome analysis software Top lessons learned and recommendations	Journal of Biomedical Informatics ;	2014		no	no		no implementation issue	not relevant
Vatta, Matteo & Spoonamore, Katherine G.	Use of genetic testing to identify sudden cardiac death syndromes	Trends in Cardiovascular Medicine	2015		no	no		no implementation issue	not relevant
Das, Alvin S.; Agamanolis, Dimitri P. & Cohen, Bruce H.	Use of Next-Generation Sequencing as a Diagnostic Tool forÂ Congenital Myasthenic Syndrome	Pediatric Neurology	2014		no	no		no implementation issue	not relevant
Liu, Zhibo; Xu, Kai-Feng; Hu, Cailian; Chen, Rongrong; Duan, Jing; Shi, Yuzhuo; Wang, Yanan; Zhang, Weihong; Moss, Joel; Wu, Jian & Zhang, Hongbing	Use of Whole-Exome Sequencing for the Diagnosis of Atypical Birt"Hogg"Dubé Syndrome	Journal of Genetics and Genomics	2014		no	no		no implementation issue	not relevant
Gonsalves, Stephen G. M.S.N. * Ng, David M.D. + Johnston, Jennifer J. Ph.D. ++ Teer, Jamie K. Ph.D. [S] NISC Comparative Sequencing Program || Stenson, Peter D. Ph.D. # Cooper, David N. Ph.D. ** Mullikin, James C. Ph.D. ++ Biesecker, Leslie G. M.D. ++++	Using Exome Data to Identify Malignant Hyperthermia Susceptibility Mutations	Anesthesiology November 2013	2013		no	no		no implementation issue	not relevant
Soares, Kevin C. MD * Zheng, Lei MD, PhD * Edil, Barish MD + Jaffee, Elizabeth M. MD *	Vaccines for Pancreatic Cancer	Cancer Journal November/December 2012;	2012		no	no		no implementation issue	not relevant
Pritchard, Colin C.; Salipante, Stephen J.; Koehler, Karen; Smith, Christina; Scroggins, Sheena; Wood, Brent; Wu, David; Lee, Ming K.; Dintzis, Suzanne; Adey, Andrew; Liu, Yajuan; Eaton, Keith D.; Martins, Renato; Stricker, Kari; Margolin, Kim A.; Hoffman, Noah; Churpek, Jane E.; Tait, Jonathan F.; King, Mary-Claire & Walsh, Tom	Validation and Implementation of Targeted Capture and Sequencing for the Detection of Actionable Mutation, Copy Number Variation, and Gene Rearrangement in Clinical Cancer Specimens	The Journal of Molecular Diagnostics	2014		no	no		no implementation issue	not relevant
Huang, Po-Jung; Lee, Chi-Ching; Tan, Bertrand Chin-Ming; Yeh, Yuan-Ming; Huang, Kuo-Yang; Gan, Ruei-Chi; Chen, Ting-Wen; Lee, Cheng-Yang; Yang, Sheng-Ting; Liao, Chung-Shou; Liu, Hsuan; Tang, Petrus; Huang PJ, Lee CC, Tan BC, Yeh YM, Huang KY, Gan RC, Chen TW, Lee CY, Yang ST, Liao CS, Liu H, Tang P.; Huang, P.-J.a b; Lee, C.-C.a; Tan, B.C.-M.c; Yeh, Y.-M.d; Huang, K.-Y.e; Gan, R.-C.a; Chen, T.-W…	Vanno A Visualization-Aided Variant Annotation Tool	HUMAN MUTATION; Hum Mutat. 2015;	2015; 2014		no	no		no implementation issue	not relevant
Vilarino-Guell C., Wider C., Ross O.A., Dachsel J.C., Kachergus J.M., Lincoln S.J., Soto-Ortolaza A.I., Cobb S.A., Wilhoite G.J., Bacon J.A., Bahareh Behrouz, Melrose H.L., Hentati E., Puschmann A., Evans D.M., Conibear E., Wasserman W.W., Aasly J.O., Burkhard P.R., Djaldetti R., Ghika J., Hentati F., Krygowska-Wajs A., Lynch T., Melamed E., Rajput A., Rajput A.H., Solida A., Wu R.-M., Uitti R.J.…	VPS35 mutations in parkinson disease		2011		no	no		no implementation issue	not relevant
Castiblanco, John; Arcos-Burgos, Mauricio & Anaya, Juan-Manuel	What is next after the genes for autoimmunity?	BMC Medicine	2013		no	no		no implementation issue	not relevant
Wang, Hann; Silva, Aleidy & Ho, Chih-Ming	When Medicine Meets Engineering--Paradigm Shifts in Diagnostics and Therapeutics	Diagnostics (2075-4418)	2013		no	no		no implementation issue	not relevant
Wells, Quinn S. MD Becker, Jason R. MD Su, Yan R. MD Mosley, Jonathan D. MD, PhD Weeke, Peter MD D'Aoust, Laura BS Ausborn, Natalie L. BS Ramirez, Andrea H. MD Pfotenhauer, Jean P. MS, LCGC Naftilan, Allen J. MD, PhD Markham, Larry MD Exil, Vernat MD Roden, Dan M. MD Hong, Charles C. MD, PhD	Whole Exome Sequencing Identifies a Causal RBM20 Mutation in a Large Pedigree With Familial Dilated Cardiomyopathy	Circulation: Cardiovascular Genetics August 2013	2013		no	no		no implementation issue	not relevant
Tsang, Stephen H.; Burke, Tomas; Oll, Maris; Yzer, Suzanne; Lee, Winston; Xie, Yajing (Angela) & Allikmets, Rando	Whole Exome Sequencing Identifies CRB1 Defect in an Unusual Maculopathy Phenotype	Ophthalmology	2014		no	no		no implementation issue	not relevant
Karaca, E.a; Buyukkaya, R.b; Pehlivan, D.a; Charng, W.-L.a; Yaykasli, K.O.c; Bayram, Y.a; Gambin, T.a; Withers, M.a; Atik, M.M.a; Arslanoglu, I.d; Bolu, S.d; Erdin, S.e; Buyukkaya, A.f; Yaykasli, E.g; Jhangiani, S.N.h; Muzny, D.M.h; Gibbs, R.A.a h & Lupski, J.R.a i j	Whole exome sequencing identifies homozygous GPR161 mutation in a family with pituitary stalk interruption syndrome	Journal of Clinical Endocrinology and Metabolism	2015		no	no		no implementation issue	not relevant
Carmichael, H; Shen, Y; Nguyen, TT; Hirschhorn, JN & Dauber, A	Whole exome sequencing in a patient with uniparental disomy of chromosome 2 and a complex phenotype	Clinical Genetics	2013		no	no		no implementation issue	not relevant
McInerney-Leo, Aideen M.; Marshall, Mhairi S.; Gardiner, Brooke; Benn, Diana E.; McFarlane, Janelle; Robinson, Bruce G.; Brown, Matthew A.; Leo, Paul J.; Clifton-Bligh, Roderick J. & Duncan, Emma L.	Whole exome sequencing is an efficient and sensitive method for detection of germline mutations in patients with phaeochromcytomas and paragangliomas	Clinical Endocrinology	2014		no	no		no implementation issue	not relevant
Chang, Lixian; Yuan, Weiping; Zeng, Huimin; Zhou, Quanquan; Wei, Wei; Zhou, Jianfeng; Li, Miaomiao; Wang, Xiaomin; Xu, Mingjiang; Yang, Fengchun; Yang, Yungui; Cheng, Tao & Zhu, Xiaofan; Chang, Lixian; Yuan, Weiping; Zeng, Huimin; Zhou, Quanquan; Wei, Wei; Zhou, Jianfeng; Li, Miaomiao; Wang, Xiaomin; Xu, Mingjiang; Yang, Fengchun; Yang, Yungui; Cheng, Tao; Zhu, Xiaofan; Chang L, Yuan W, Zeng H, Z…	Whole exome sequencing reveals concomitant mutations of multiple FA genes in individual Fanconi anemia patients	BMC Medical Genomics; BMC Med Genomics. 2014	2014		no	no		no implementation issue	not relevant
Austin, Eric D. MD Ma, Lijiang PhD LeDuc, Charles PhD Berman Rosenzweig, Erika MD Borczuk, Alain MD Phillips, John A. III MD, PhD Palomero, Teresa PhD Sumazin, Pavel PhD Kim, Hyunjae R. PhD Talati, Megha H. PhD West, James PhD Loyd, James E. MD Chung, Wendy K. MD, PhD	Whole Exome Sequencing to Identify a Novel Gene (Caveolin-1) Associated With Human Pulmonary Arterial Hypertension	Circulation: Cardiovascular Genetics June 2012	2012		no	no		no implementation issue	not relevant
Beal, Marc A.; Glenn, Travis C. & Somers, Christopher M.; Beal, MA; Glenn, TC; Somers, CM	Whole genome sequencing for quantifying germline mutation frequency in humans and model species Cautious optimism	Mutation Research/Reviews in Mutation Research ;	2012		no	no		no implementation issue	not relevant
Touma, Marlin; Joshi, Mugdha; Connolly, Meghan C.; Ellen Grant, P.; Hansen, Anne R.; Khwaja, Omar; Berry, Gerard T.; Kinney, Hannah C.; Poduri, Annapurna & Agrawal, Pankaj B.	Whole genome sequencing identifies SCN2A mutation in monozygotic twins with Ohtahara syndrome and unique neuropathologic findings	Epilepsia (Series 4)	2013		no	no		no implementation issue	not relevant
Kay, C	Whole genomes in the clinic uncovering de novo mutations in sporadic infantile epilepsy	Clinical Genetics	2012		no	no		no implementation issue	not relevant
Chmielecki, Juliann; Crago, Aimee M; Rosenberg, Mara; O'Connor, Rachael; Walker, Sarah R; Ambrogio, Lauren; Auclair, Daniel; McKenna, Aaron; Heinrich, Michael C; Frank, David A & Meyerson, Matthew	Whole-exome sequencing identifies a recurrent NAB2-STAT6 fusion in solitary fibrous tumors	Nature Genetics	2013		no	no		no implementation issue	not relevant
Pierson, Tyler Mark; Adams, David; Bonn, Florian; Martinelli, Paola; Cherukuri, Praveen F.; Teer, Jamie K.; Hansen, Nancy F.; Cruz, Pedro; Mullikin, James C.; Blakesley, Robert W.; Golas, Gretchen; Kwan, Justin; Sandler, Anthony; Fajardo, Karin Fuentes; Markello, Thomas; Tifft, Cynthia; Blackstone, Craig; Rugarli, Elena I.; Langer, Thomas & Gahl, William A.	Whole-Exome Sequencing Identifies Homozygous AFG3L2 Mutations in a Spastic Ataxia-Neuropathy Syndrome Linked to Mitochondrial m-AAA Proteases	PLoS Genetics	2011		no	no		no implementation issue	not relevant
Karaca, Ender; Buyukkaya, Ramazan; Pehlivan, Davut; Charng, Wu-Lin; Yaykasli, Kursat O; Bayram, Yavuz; Gambin, Tomasz; Withers, Marjorie; Atik, Mehmed M; Arslanoglu, Ilknur; Bolu, Semih; Erdin, Serkan; Buyukkaya, Ayla; Yaykasli, Emine; Jhangiani, Shalini N; Muzny, Donna M; Gibbs, Richard A; Lupski, James R; Karaca E, Buyukkaya R, Pehlivan D, Charng WL, Yaykasli KO, Bayram Y, Gambin T, Withers M, …	Whole-exome sequencing identifies homozygous GPR161 mutation in a family with pituitary stalk interruption syndrome	The Journal of clinical endocrinology and metabolism; J Clin Endocrinol Metab. 2015	2015		no	no		no implementation issue	not relevant
Méndez-Vidal, C.a b; GonzÃ¡lez-del Pozo, M.a b; Vela-Boza, A.c; Santoyo-LÃ³pez, J.c; LÃ³pez-Domingo, F.J.c; VÃ¡zquez-Marouschek, C.d; Dopazo, J.c e f; Borrego, S.a b & AntiÃ±olo, G.a b c	Whole-exome sequencing identifies novel compound heterozygous mutations in USH2A in Spanish patients with autosomal recessive retinitis pigmentosa	Molecular Vision	2013		no	no		no implementation issue	not relevant
Yu Y, Triebwasser MP, Wong EK, Schramm EC, Thomas B, Reynolds R, Mardis ER, Atkinson JP, Daly M, Raychaudhuri S, Kavanagh D, Seddon JM.	Whole-exome sequencing identifies rare, functional CFH variants in families with macular degeneration	Hum Mol Genet. 2014	2014		no	no		no implementation issue	not relevant
Lohmueller, KirkÂ E.; SparsÃ¸, Thomas; Li, Qibin; Andersson, Ehm; Korneliussen, Thorfinn; Albrechtsen, Anders; Banasik, Karina; Grarup, Niels; Hallgrimsdottir, Ingileif; Kiil, Kristoffer; KilpelÃ¤inen, TuomasÂ O.; Krarup, NikolajÂ T.; Pers, TuneÂ H.; Sanchez, Gaston; Hu, Youna; DeGiorgio, Michael; JÃ¸rgensen, Torben; SandbÃ¦k, Annelli; Lauritzen, Torsten; Brunak, SÃ¸ren; Kristiansen, Karsten; Li,…	Whole-Exome Sequencing of 2,000 Danish Individuals and the Role of Rare Coding Variants in Type 2 Diabetes	The American Journal of Human Genetics	2013		no	no		no implementation issue	not relevant
LilljebjÃ¶rn, H; Rissler, M; Lassen, C; Heldrup, J; Behrendtz, M; Mitelman, F; Johansson, B & Fioretos, T	Whole-exome sequencing of pediatric acute lymphoblastic leukemia	Leukemia (08876924)	2012		no	no		no implementation issue	not relevant
Gonzaga-Jauregui, Claudia * Mir, Sabina + Penney, Samantha * Jhangiani, Shalini ++ Midgen, Craig [S] Finegold, Milton [S] Muzny, Donna M. ++ Wang, Min ++ Bacino, Carlos A. * Gibbs, Richard A. * Lupski, James R. * Kellermayer, Richard + Hanchard, Neil A. *	Whole-Exome Sequencing Reveals GPIHBP1 Mutations in Infantile Colitis With Severe Hypertriglyceridemia	Journal of Pediatric Gastroenterology & Nutrition July 2014	2014		no	no		no implementation issue	not relevant
Kaufman, Kenneth M.; Linghu, Bolan; Szustakowski, Joseph D.; Husami, Ammar; Yang, Fan; Zhang, Kejian; Filipovich, Alexandra H.; Fall, Ndate; Harley, John B.; Nirmala, N. R. & Grom, Alexei A.	Whole-Exome Sequencing Reveals Overlap Between Macrophage Activation Syndrome in Systemic Juvenile Idiopathic Arthritis and Familial Hemophagocytic Lymphohistiocytosis	Arthritis & Rheumatology	2014		no	no		no implementation issue	not relevant
Guo, Guangwu; Sun, Xiaojuan; Chen, Chao; Wu, Song; Huang, Peide; Li, Zesong; Dean, Michael; Huang, Yi; Jia, Wenlong; Zhou, Quan; Tang, Aifa; Yang, Zuoquan; Li, Xianxin; Song, Pengfei; Zhao, Xiaokun; Ye, Rui; Zhang, Shiqiang; Lin, Zhao; Qi, Mingfu & Wan, Shengqing	Whole-genome and whole-exome sequencing of bladder cancer identifies frequent alterations in genes involved in sister chromatid cohesion and segregation	Nature Genetics	2013		no	no		no implementation issue	not relevant
Strausberg, R. L. & Simpson, A. J. G.	Whole-genome cancer analysis as an approach to deeper understanding of tumour biology	British Journal of Cancer	2010		no	no		no implementation issue	not relevant
Michaelson, JacobÂ J.; Shi, Yujian; Gujral, Madhusudan; Zheng, Hancheng; Malhotra, Dheeraj; Jin, Xin; Jian, Minghan; Liu, Guangming; Greer, Douglas; Bhandari, Abhishek; Wu, Wenting; Corominas, Roser; Peoples, Ã?ine; Koren, Amnon; Gore, Athurva; Kang, Shuli; Lin, GuanÂ Ning; Estabillo, Jasper; Gadomski, Therese; Singh, Balvindar; Zhang, Kun; Akshoomoff, Natacha; Corsello, Christina; McCarroll, Ste…	Whole-Genome Sequencing in Autism Identifies Hot Spots for De Novo Germline Mutation	Cell	2012		no	no		no implementation issue	not relevant
Yuen, R.K.C.; Thiruvahindrapuram, B.; Merico, D.; Walker, S.; Tammimies, K.; Hoang, N.; Chrysler, C.; Nalpathamkalam, T.; Pellecchia, G.; Liu, Y.; Gazzellone, M.J.; D'Abate, L.; Deneault, E.; Howe, J.L.; Liu, R.S.C.; Thompson, A.; Zarrei, M.; Uddin, M.; Marshall, C.R.; Ring, R.H.; Zwaigenbaum, L.; Ray, P.N.; Weksberg, R.; Carter, M.T.; Fernandez, B.A.; Roberts, W.; Szatmari, P. & Scherer, S.W.	Whole-genome sequencing of quartet families with autism spectrum disorder	Nature Medicine	2015		no	no		no implementation issue	not relevant
Zeissig, Y.a b c; Petersen, B.-S.c; Milutinovic, S.d; Bosse, E.a; Mayr, G.c; Peuker, K.a; Hartwig, J.a; Keller, A.e; Kohl, M.b; Laass, M.W.f; Billmann-Born, S.c; Brandau, H.g; Feller, A.C.h; RÃ¶cken, C.i; Schrappe, M.b; Rosenstiel, P.c; Reed, J.C.d; Schreiber, S.a c; Franke, A.c & Zeissig, S.a	XIAP variants in male Crohn's disease	Gut	2015; 2014		no	no		no implementation issue	not relevant
Hofman, Nynke PhD Tan, Hanno L. MD, PhD Alders, Marielle PhD Kolder, Iris PhD de Haij, Simone PhD Mannens, Marcel M.A.M. PhD Lombardi, Maria Paola PhD Lekanne dit Deprez, Ronald H. PhD van Langen, Irene MD, PhD Wilde, Arthur A.M. MD, PhD	Yield of Molecular and Clinical Testing for Arrhythmia Syndromes Report of 15 Years' Experience	Circulation October 1, 2013	2013		no	no		no implementation issue	not relevant
Jasinska-Myga, B. & Wider, C.; Jasinska-Myga, Barbara & Wider, Christian	GENETICS OF ESSENTIAL TREMOR	Parkinsonism & Related Disorders	2014		no	no		no implementation issue	not relevant
Schmouth, Jean-FranÃ§ois; Dion, Patrick A. & Rouleau, Guy A.	Genetics of essential tremor From phenotype to genes, insights from both human and mouse studies	Progress in Neurobiology	2014		no	no		no implementation issue	not relevant
Vogan, Kyle	Genetics of immune cell levels	Nature Genetics	2013		no	no		no implementation issue	not relevant
Tucker, Nathan R. Ellinor, Patrick T.	Emerging Directions in the Genetics of Atrial Fibrillation	Circulation Research April 25, 2014	2014		no	no		no implementation issue	not relevant
Eckardt, Kai-Uwe; Coresh, Josef; Devuyst, Olivier; Johnson, Richard J; KÃ¶ttgen, Anna; Levey, Andrew S & Levin, Adeera	Evolving importance of kidney disease from subspecialty to global health burden	The Lancet	2013		no	no		no implementation issue	not relevant
Morey, Marcos; FernÃ¡ndez-Marmiesse, Ana; CastiÃ±eiras, Daisy; Fraga, José M.; Couce, MarÃ­a L. & Cocho, José A.	A glimpse into past, present, and future DNA sequencing	Molecular Genetics and Metabolism	2013		no	no		no implementation issue	not right focus
Abriel, Hugues MD, PhD Zaklyazminskaya, Elena V. MD, PhD	A Modern Approach to Classify Missense Mutations in Cardiac Channelopathy Genes	Circulation: Cardiovascular Genetics October 2012	2012		no	no		no implementation issue	not right focus
Apter, Andrea J.	Advances in adult asthma diagnosis and treatment and health outcomes, education, delivery, and quality in 2011 What goes around comes around	Journal of Allergy and Clinical Immunology	2012		no	no		no implementation issue	not right focus
Chinen, Javier; Notarangelo, Luigi D. & Shearer, William T.	Advances in basic and clinical immunology in 2013	Journal of Allergy and Clinical Immunology	2014		no	no		no implementation issue	not right focus
North, Kathryn N.; Wang, Ching H.; Clarke, Nigel; Jungbluth, Heinz; Vainzof, Mariz; Dowling, James J.; Amburgey, Kimberly; Quijano-Roy, Susana; Beggs, Alan H.; Sewry, Caroline; Laing, Nigel G. & BÃ¶nnemann, Carsten G.	Approach to the diagnosis of congenital myopathies	Neuromuscular Disorders	2014		no	no		no implementation issue	not right focus
Patel, Lalit R.; Nykter, Matti; Chen, Kexin & Zhang, Wei	Cancer genome sequencing Understanding malignancy as a disease of the genome, its conformation, and its evolution	Cancer Letters	2013		no	no		no implementation issue	not right focus
Shahabi, Payman & Dubé, Marie-Pierre	Cardiovascular Pharmacogenomics; State of Current Knowledge and Implementation in Practice	International Journal of Cardiology	2015		no	no		no implementation issue	not right focus
Kloosterman, Wigard P. & Hochstenbach, Ron	Deciphering the pathogenic consequences of chromosomal aberrations in human genetic disease	Molecular Cytogenetics (17558166)	2014		no	no		no implementation issue	not right focus
Maher, Brendan; Maher B.	Exome sequencing takes centre stage in cancer profiling	Nature;	2009		no	no		no implementation issue	not right focus
Roukos, D.H.a b	Disrupting cancer cells' biocircuits with interactome-based drugs Is 'clinical' innovation realistic?	Expert Review of Proteomics	2012		no	no		no implementation issue	not right focus
Puffenberger, Erik G.; Jinks, Robert N.; Sougnez, Carrie; Cibulskis, Kristian; Willert, Rebecca A.; Achilly, Nathan P.; Cassidy, Ryan P.; Fiorentini, Christopher J.; Heiken, Kory F.; Lawrence, Johnny J.; Mahoney, Molly H.; Miller, Christopher J.; Nair, Devika T.; Politi, Kristin A.; Worcester, Kimberly N.; Setton, Roni A.; DiPiazza, Rosa; Sherman, Eric A.; Eastman, James T. & Francklyn, Christoph…	Genetic Mapping and Exome Sequencing Identify Variants Associated with Five Novel Diseases	PLoS ONE	2012		no	no		no implementation issue	not right focus
Bonatti, Francesco; Reina, Michele; Neri, Tauro Maria & Martorana, Davide	Genetic susceptibility to ANCA-associated vasculitis state of the art	Frontiers in Immunology	2014		no	no		no implementation issue	not right focus
Vance, Jeffery M. MD, PhD Tekin, Demet MD, PhD	Genomic Medicine and Neurology	CONTINUUM: Lifelong Learning in Neurology April 2011	2011		no	no		no implementation issue	not right focus
Baird, Paul N & Chakrabarti, Subhabrata	How genetic studies have advanced our understanding of age-related macular degeneration and their impact on patient care a review	Clinical & Experimental Ophthalmology	2014		no	no		no implementation issue	not right focus
Brunstein, John	Next generation sequencing and library types	MLO: Medical Laboratory Observer	2014		no	no		no implementation issue	not right focus
Kim, Seon-Kyu & Kim, Wun-Jae	Next generation sequencing and urologic cancer	Korean Journal of Urology	2015		no	no		no implementation issue	not right focus
Ackerman, Michael J.; Marcou, Cherisse A. & Tester, David J.	Personalized Medicine Genetic Diagnosis for Inherited Cardiomyopathies/Channelopathies	Revista EspaÃ±ola de CardiologÃ­a (English Edition)	2013		no	no		no implementation issue	not right focus
Rahman, Nazneen	Realizing the promise of cancer predisposition genes	Nature	2014		no	no		no implementation issue	not right focus
Dienstmann, Rodrigo; Dong, Fei; Borger, Darrell; Dias-Santagata, Dora; Ellisen, Leif W.; Le, Long P. & Iafrate, A. John	Standardized decision support in next generation sequencing reports of somatic cancer variants	Molecular Oncology	2014		no	no		no implementation issue	not right focus
Mertes, Florian; ElSharawy, Abdou; Sauer, Sascha; van Helvoort, Joop M.L.M.; van der Zaag, P.J.; Franke, Andre; Nilsson, Mats; Lehrach, Hans & Brookes, Anthony J.	Targeted enrichment of genomic DNA regions for next-generation sequencing	Briefings in Functional Genomics	2011		no	no		no implementation issue	not right focus
Liang, Christina; Ahmad, Kate & Sue, Carolyn M.	The broadening spectrum of mitochondrial disease Shifts in the diagnostic paradigm	Biochimica et Biophysica Acta (BBA) - General Subjects	2014		no	no		no implementation issue	not right focus
Lemech, Charlotte R. & Arkenau, Hendrik-Tobias	The future is here tumour profiling in day-to-day clinical practice	Drug Discovery Today	2013		no	no		no implementation issue	not right focus
Kricka, Larry J.; Polsky, Tracey G.; Park, Jason Y. & Fortina, Paolo	The future of laboratory medicine " A 2014 perspective	Clinica Chimica Acta	2015		no	no		no implementation issue	not right focus
BelizÃ¡rio, Jose E. & Hilliker, A.J.	The humankind genome from genetic diversity to the origin of human diseases	Genome	2013		no	no		no implementation issue	not right focus
Paz-Filho, Gilberto; Boguszewski, Margaret C. S.; Mastronardi, Claudio A.; Patel, Hardip R.; Johar, Angad S.; Chuah, Aaron; Huttley, Gavin A.; Boguszewski, Cesar L.; Wong, Ma-Li; Arcos-Burgos, Mauricio; Licinio, Julio	Whole Exome Sequencing of Extreme Morbid Obesity Patients Translational Implications for Obesity and Related Disorders	Genes	2014		no	no		no implementation issue	not right focus
Watts, Gerald F.; Sullivan, David R.; van Bockxmeer, Frank M.; Poplawski, Nicola; Hamilton-Craig, Ian; Clifton, Peter M.; O'Brien, Richard C.; Bishop, Warrick; George, Peter M.; Semsarian, Christopher & Tonkin, Andrew	A New Model of Care for Familial Hypercholesterolaemia What is the Role of Cardiology?	Heart, Lung and Circulation	2012		no	no		no implementation issue	not right technology
Gupta, Neerja & Kabra, Madhulika	Approach to the diagnosis of developmental delay -- The changing scenario	Indian Journal of Medical Research	2014		no	no		no implementation issue	not right technology
Kohli, Manish; Qin, Rui; Jimenez, Rafael & Dehm, Scott M.	Biomarker-Based Targeting of the Androgen-Androgen Receptor Axis in Advanced Prostate Cancer	Advances in Urology	2012		no	no		no implementation issue	not right technology
Avard, Denise Senecal, Karine Madadi, Parvaz Sinnett, Daniel	Pediatric Research and the Return of Individual Research Results Return of Research Results How Should Research Results Be Handled	Journal of Law, Medicine & Ethics; ;	2011		no	no		no implementation issue	not technology user
Levesque, Emannuelle Joly, Yann Simard, Jacques	Return of Research Results General Principles and International Perspectives Return of Research Results How Should Research Results Be Handled	Journal of Law, Medicine & Ethics;	2011		no	no		no implementation issue	not technology user
Bombard, Yvonne; Offit, Kenneth & Robson, Mark E.; Bombard Y., Offit K., Robson M.E.	Risks to Relatives in Genomic Research A Duty to Warn?	American Journal of Bioethics;	2012		no	no		no implementation issue	not technology user
Mondal, K; Shetty, AC; Patel, V; Cutler, DJ; Zwick, ME	Targeted sequencing of the human X chromosome exome		2011		no	no		no implementation issue	not whole exome
Bai, Renkui; Haverfield, Eden; Higgs, Jaimie; Suchy, Sharon F.; Arjona, Dolores; Retterer, Kyle; Smaoui, Nizar; Richard, Gabriele; Bale, Sherri; Kendall, Fran D.; Parikh, Sumit; Gropman, Andrea L.; Haas, Richard; Goldstein, Amy; Panzer, Jessica A.; Yum, Sabrina W.; Falk, Marni J.; Saneto, R.P.; Enns, Gregory M. & Chung, Wendy K.	First-line genetic testing for mitochondrial disorders in the next-generation sequencing era Comprehensive known disease gene panel or exome sequencing?	Mitochondrion; Mitochondrion	2013		no	no		no implementation issue	only abstract available
Eckstein, Lisa Garrett, Jeremy R. Berkman, Benjamin E.	Framework for Analyzing the Ethics of Disclosing Genetic Research Findings, A Independent Article		2014		no	no		no implementation issue	policy/implementation perspective
Terry, Sharon F.	Tension between Policy and Practice in Returning Research Results and Incidental Findings in Genomic Biobank Research, The Symposium		2012		no	no		no implementation issue	policy/implementation perspective
Elliott, Aaron	Diagnosing rare disorders using next generation sequencing	MLO: Medical Laboratory Observer	2012		no	yes	R2Y no	no implementation issue	cost
Al-Rasadi, Khalid; Al-Waili, Khalid; Ali Al-Sabti, Hilal; Al-Hinai, Ali; Al-Hashmi, Khamis; Al-Zakwani, Ibrahim & Banerjee, Yajnavalka	Criteria for Diagnosis of Familial Hypercholesterolemia A Comprehensive Analysis of the Different Guidelines, Appraising their Suitability in the Omani Arab Population	Oman Medical Journal	2014		no	yes	R2Y no	no implementation issue	cost
Ku C.-S., Wu M., Cooper D.N., Naidoo N., Pawitan Y., Pang B., Iacopetta B., Soong R.	Technological advances in DNA sequence enrichment and sequencing for germline genetic diagnosis		2012		no	yes	R2Y no	no implementation issue	cost, incidental findings, validity of results, duties of doctors
Chen, Rui & Snyder, Michael	Systems biology personalized medicine for the future?	Current Opinion in Pharmacology	2012		no	yes	R2Y no	no implementation issue	cost, storage
Waxman, Stephen G; Merkies, Ingemar S J; Gerrits, Monique M; Dib-Hajj, Sulayman D; Lauria, Giuseppe; Cox, James J; Wood, John N; Woods, C Geoffrey; Drenth, Joost P H & Faber, Catharina G	Sodium channel genes in pain-related disorders phenotype"genotype associations and recommendations for clinical use	The Lancet Neurology	2014		no	yes	R2Y no	no implementation issue	interpretation, VUS
Watt, Stuart; Jiao, Wei; Brown, Andrew M.K.; Petrocelli, Teresa; Tran, Ben; Zhang, Tong; McPherson, John D.; Kamel-Reid, Suzanne; Bedard, Philippe L.; Onetto, Nicole; Hudson, Thomas J.; Dancey, Janet; Siu, Lillian L.; Stein, Lincoln & Ferretti, Vincent	Clinical genomics information management software linking cancer genome sequence and clinical decisions	Genomics	2013		no	yes	R2Y no	no implementation issue	privacy, management of results
Ma L., Roman-Campos D., Austin E.D., Eyries M., Sampson K.S., Soubrier F., Germain M., Tregouet D.-A., Borczuk A., Rosenzweig E.B., Girerd B., Montani D., Humbert M., Loyd J.E., Kass R.S., Chung W.K.	A novel channelopathy in pulmonary arterial hypertension		2013		no	no		no implementation issue	technical
Adams D.R., Sincan M., Fuentes Fajardo K., Mullikin J.C., Pierson T.M., Toro C., Boerkoel C.F., Tifft C.J., Gahl W.A., Markello T.C.	Analysis of DNA sequence variants detected by high-throughput sequencing		2012		no	no		no implementation issue	technical
Pippucci T., Magi A., Gialluisi A., Romeo G.	Detection of runs of homozygosity from whole exome sequencing data State of the art and perspectives for clinical, population and epidemiological studies		2014		no	no		no implementation issue	technical
Abel, HJ; Duncavage, EJ	Detection of structural DNA variation from next generation sequencing data a review of informatic approaches		2013		no	no		no implementation issue	technical
Reid M.D., Saka B., Balci S., Goldblum A.S., Adsay N.V.	Molecular genetics of pancreatic neoplasms and their morphologic correlates An update on recent advances and potential diagnostic applications		2014		no	no		no implementation issue	technical
Lieber DS, Hershman SG, Slate NG, Calvo SE, Sims KB, Schmahmann JD, Mootha VK	Next generation sequencing with copy number variant detection expands the phenotypic spectrum of HSD17B4-deficiency		2014		no	no		no implementation issue	technical
Johansson, Stefan; Irgens, Henrik; Chudasama, Kishan K.; Molnes, Janne; Aerts, Jan; Roque, Francisco S.; Jonassen, Inge; Levy, Shawn; Lima, Kari; Knappskog, Per M.; Bell, Graeme I.; Molven, Anders & NjÃ¸lstad, PÃ¥l R.	Exome Sequencing and Genetic Testing for MODY	PLoS ONE	2012		no	no		no implementation issue	technical issues
Masino, Aaron J.; Dechene, Elizabeth T.; Dulik, Matthew C.; Wilkens, Alisha; Spinner, Nancy B.; Krantz, Ian D.; Pennington, Jeffrey W.; Robinson, Peter N. & White, Peter S.	Clinical phenotype-based gene prioritization an initial study using semantic similarity and the human phenotype ontology	BMC Bioinformatics	2014		no	yes	R2Y no	no implementation issue	results management
de Ligt J, Boone PM, Pfundt R, Vissers LE, Richmond T, Geoghegan J, O'Moore K, de Leeuw N, Shaw C, Brunner HG, Lupski JR, Veltman JA, Hehir-Kwa JY	Detection of clinically relevant copy number variants with whole-exome sequencing		2013		No	No		no implementation issues	no implementation issues
Guerreiro R, BrÃ¡s J, Hardy J, Singleton A	Next generation sequencing techniques in neurological diseases redefining clinical and molecular associations		2014		no	no		no implementation issues	no implementation issues
Chou, J.a b; Ohsumi, T.K.c d & Geha, R.S.a b; Chou J., Ohsumi T.K., Geha R.S.	Use of whole exome and genome sequencing in the identification of genetic causes of primary immunodeficiencies	Current Opinion in Allergy and Clinical Immunology;	2012		no	no		no implementation issues	not relevant
Baye, Tesfaye M.; Martin, Lisa J. & Hershey, Gurjit K. Khurana	Application of genetic/genomic approaches to allergic disorders	Journal of Allergy and Clinical Immunology	2010		no	no		no mention of exome	no ethical issue
Nance, Martha A. MD	Genetic Testing in Clinical Practice	CONTINUUM: Lifelong Learning in Neurology April 2011	2011		no	no		no mention of exome	not right techno
	Practical considerations to guide development of access controls and decision support for genetic information in electronic medical records	BMC Health Services Research	2011		no	no		no specific issue to NGS	not right focus
Cimino, Patrick J.; Zhao, Guoyan; Wang, David; Sehn, Jennifer K.; Jr., James S. Lewis & Duncavage, Eric J.	Detection of viral pathogens in high grade gliomas from unmapped next-generation sequencing data	Experimental and Molecular Pathology	2014		no	no		non human sequencnig	not relevant
Beamer, Laura Curr; Linder, Lauri; Wu, Bohua & Eggert, Julia	The Impact of Genomics on Oncology Nursing	Nursing Clinics of North America	2013		no	yes	R2Y no	no implementation issue	return of results, discrimination, confidentiality
Evans, Barbara J.	Economic Regulation of Next-Generation Sequencing	Journal of Law, Medicine & Ethics	2014		no	no		not a technology user, analyses gap in regulation of genetic testing	not technology user
Heinzen, Erin L; Arzimanoglou, Alexis; Brashear, Allison; Clapcote, Steven J; Gurrieri, Fiorella; Goldstein, David B; JÃ³hannesson, SigurÃ°ur H; Mikati, Mohamad A; Neville, Brian; Nicole, Sophie; Ozelius, Laurie J; Poulsen, Hanne; Schyns, Tsveta; Sweadner, Kathleen J; van den Maagdenberg, Arn & Vilsen, Bente	Distinct neurological disorders with ATP1A3 mutations	The Lancet Neurology	2014		no	no		not implementation issue	not relevant
Dutton-Regester, Ken & Hayward, Nicholas K.	Reviewing the somatic genetics of melanoma from current to future analytical approaches	Pigment Cell & Melanoma Research	2012		no	no		not implementation issue	not relevant
Trevarton AJ, Mann MB, Knapp C, Araki H, Wren JD, Stones-Havas S, Black MA, Print CG	MelanomaDB A Web Tool for Integrative Analysis of Melanoma Genomic Information to Identify Disease-Associated Molecular Pathways		2013		no	no		not relevant	1 sentence ethical issues associated with patient can be adhered to
Mitsui, Jun; Ishiura, Hiroyuki; Tsuji, Shoji; Mitsui J, Ishiura H, Tsuji S.; Mitsui J, Ishiura H, Tsuji S	Present efforts in the medical genome center at the University of Tokyo Hospital	Brain and nerve = Shinkei kenkyu no shinpo; Brain Nerve. 2013;	2013		No	no		not relevant	article only available in japanese
Cardinal-FernÃ¡ndez, P.; Nin, N. & Lorente, J.A.	Acute lung injury and acute respiratory distress syndrome a genomic perspective	Medicina Intensiva (English Edition)	2011		no	yes	R2Y no	no implementation issue	return of results, standard
SimÃ³n, Carlos	Introduction Are we advancing in our scientific understanding and therapeutic improvement of uterine fibroids" orÂ not?	Fertility and Sterility	2014		no	no		not relevant	could not find article
HernÃ¡ndez Betancourt, Jenny de la Caridad & Serrano Barrera, Orlando	La medicina personalizada, la revoluciÃ³n genÃ³mica y el Sistema Nacional de Salud (Spanish)	Revista Cubana de Salud PÃºblica	2014		no	no		not relevant	could only find article in spanish
Stessman, Holly A.; Bernier, Raphael & Eichler, Evan E.	A Genotype-First Approach to Defining the Subtypes of a Complex Disease	Cell	2014		no	yes	R2Y no	no implementation issue	standard
Stranneheim, Henrik; Engvall, Martin; Naess, Karin; Lesko, Nicole; Larsson, Pontus; Dahlberg, Mats; Andeer, Robin; Wredenberg, Anna; Freyer, Chris; Barbaro, Michela; Bruhn, Helene; Emahazion, Tesfail; Magnusson, MÃ¥ns; Wibom, Rolf; ZetterstrÃ¶m, Rolf H.; Wirta, Valtteri; von DÃ¶beln, Ulrika & Wedell, Anna	Rapid pulsed whole genome sequencing for comprehensive acute diagnostics of inborn errors of metabolism	BMC Genomics	2014		no	yes	R2Y no	no implementation issue	VUS, incidental findings
Dias, Cristina; Sincan, Murat; Cherukuri, Praveen F.; Rupps, Rosemarie; Huang, Yan; Briemberg, Hannah; Selby, Kathryn; Mullikin, James C.; Markello, Thomas C.; Adams, David R.; Gahl, William A.; Boerkoel, Cornelius F.; Dias C, Sincan M, Cherukuri PF, Rupps R, Huang Y, Briemberg H, Selby K, Mullikin JC, Markello TC, Adams DR, Gahl WA, Boerkoel CF.; Dias, C.a b; Sincan, M.c; Cherukuri, P.F.c; Rupps…	An analysis of exome sequencing for diagnostic testing of the genes associated with muscle disease and spastic paraplegia	HUMAN MUTATION; Hum Mutat. 2012;	2012		no	yes	R2Y no	Not a proper recommendation	cost, standard
Brunner, Han G	How next generation sequencing changes the practice of medicine	Current Opinion in Biotechnology	2011		no	no		not relevant	issues, but positive
Biesecker, LeslieÂ G.	Incidental Variants Are Critical for Genomics	The American Journal of Human Genetics	2013		no	no		not relevant	issues, but positive
Ayuso, Carmen; MillÃ¡n, José M; MancheÃ±o, Marta & Dal-Ré, Rafael	Informed consent for whole-genome sequencing studies in the clinical setting Proposed recommendations on essential content and process	European Journal of Human Genetics	2013		no	no		not relevant	issues, but positive
Schrijver, Iris; Natkunam, Yasodha; Galli, Stephen & Boyd, Scott D.	Integration of Genomic Medicine into Pathology Residency Training The Stanford Open Curriculum	The Journal of Molecular Diagnostics	2013		no	no		not relevant	issues, but positive
Blakemore, Alexandra I. F. & Froguel, Philippe	Investigation of Mendelian forms of obesity holds out the prospect of personalized medicine	Annals of the New York Academy of Sciences	2010		no	no		not relevant	issues, but positive
Chuang, Pei-Ying; Hsieh, Ching Hsiu & Charles, Bashira Addullah	Nursing Genomics Its Role in Health Trajectory	Nursing Clinics of North America	2013		no	no		not relevant	issues, but positive
Scollon, Sarah; Bergstrom, Katie; Kerstein, Robin A.; Wang, Tao; Hilsenbeck, Susan G.; Ramamurthy, Uma; Gibbs, Richard A.; Eng, Christine M.; Chintagumpala, Murali M.; Berg, Stacey L.; McCullough, Laurence B.; McGuire, Amy L.; Plon, Sharon E. & Parsons, D. Williams	Obtaining informed consent for clinical tumor and germline exome sequencing of newly diagnosed childhood cancer patients	Genome Medicine	2014		no	no		not relevant	issues, but positive
van Nimwegen, K.J.M.; Schieving, J.H.; Willemsen, M.A.A.P.; Veltman, J.A.; van der Burg, S.; van der Wilt, G.J. & Grutters, J.P.C.; van Nimwegen, K J M; Schieving, J H; Willemsen, M A A P; Veltman, J A; van der Burg, S; van der Wilt, G J; Grutters, J P C; van Nimwegen KJ, Schieving JH, Willemsen MA, Veltman JA, van der Burg S, van der Wilt GJ, Grutters JP.; Van Nimwegen, K.J.M.a; Schieving, J.H.b…	The diagnostic pathway in complex paediatric neurology A cost analysis	European Journal of Paediatric Neurology ; European journal of paediatric neurology : EJPN : official journal of the European Paediatric Neurology Society; Eur J Paediatr Neurol. 2015; European Journal of Paediatric Neurology	2015		no	no		not relevant	issues, but positive
van Paassen, Barbara W.; van der Kooi, Anneke J.; van Spaendonck-Zwarts, Karin Y.; Verhamme, Camiel; Baas, Frank & de Visser, Marianne	PMP22 related neuropathies Charcot-Marie-Tooth disease type 1A and Hereditary Neuropathy with liability to Pressure Palsies	Orphanet Journal of Rare Diseases	2014		no	yes	R2Y no	not relevant	costs, when to test, counseling
Watkins, Stephanie E.; Meyer, Robert E.; Strauss, Ronald P. & Aylsworth, Arthur S.	Classification, Epidemiology, and Genetics of Orofacial Clefts	Clinics in Plastic Surgery	2014		no	yes	R2Y no	not relevant	counseling
Blue, Gillian M.; Kasparian, Nadine A.; Sholler, Gary F.; Kirk, Edwin P. & Winlaw, David S.	Genetic counselling in parents of children with congenital heart disease significantly improves knowledge about causation and enhances psychosocial functioning	International Journal of Cardiology	2015		no	yes	R2Y no	not relevant	counseling
Ziai, James M. & Smith, Brian R.	Pathology Resident and Fellow Education in a Time of Disruptive Technologies	Clinics in Laboratory Medicine	2012		no	yes	R2Y no	not relevant	education
Jones, Jermaine D. & Comer, Sandra D.	A review of pharmacogenetic studies of substance-related disorders	Drug and Alcohol Dependence	2015		no	no		not relevant	no ethical issue
Pengelly, Reuben J.; Gibson, Jane; Andreoletti, Gaia; Collins, Andrew; Mattocks, Christopher J. & Ennis, Sarah	A SNP profiling panel for sample tracking in whole-exome sequencing studies	Genome Medicine	2013		no	no		not relevant	no ethical issue
Karasek, D; Shah, U; Frysak, Z; Stratakis, C & Pacak, K	An update on the genetics of pheochromocytoma	Journal of Human Hypertension	2013		no	no		not relevant	no ethical issue
Guo, Yi; Deng, Xiong; Zhang, Jie; Su, Linyan; Xu, Hongbo; Luo, Ziqiang & Deng, Hao	Analysis of the MRPL3, DNAJC13 and OFCC1 variants in Chinese Han patients with TS-CTD	Neuroscience Letters	2012		no	no		not relevant	no ethical issue
Lebo, Roger V. & Tonk, Vijay S.	Analyzing the most frequent disease loci in targeted patient categories optimizes disease gene identification and test accuracy worldwide	Journal of Translational Medicine	2015		no	no		not relevant	no ethical issue
Pitule, Pavel; ÄŒedÃ­kovÃ¡, Miroslava; TÅ™eÅ¡ka, Vladislav; KrÃ¡lÃ­Ä?kovÃ¡, Milena & LiÅ¡ka, VÃ¡clav	Assessing colorectal cancer heterogeneity one step closer to tailored medicine	Journal of Applied Biomedicine	2013		no	no		not relevant	no ethical issue
Koka, Rima & Ioffe, Olga B.	Breast carcinoma Is molecular evaluation a necessary part of current pathological analysis?	Seminars in Diagnostic Pathology	2013		no	no		not relevant	no ethical issue
Leen, Wilhelmina G.; Wevers, Ron A.; Kamsteeg, Erik-Jan; Scheffer, Hans; Verbeek, Marcel M.; Willemsen, Michel A.; Leen WG, Wevers RA, Kamsteeg EJ, Scheffer H, Verbeek MM, Willemsen MA.; Leen, W.G.a; Wevers, R.A.c; Kamsteeg, E.-J.d; Scheffer, H.d; Verbeek, M.M.a c & Willemsen, M.A.b	Cerebrospinal Fluid Analysis in the Workup of GLUT1 Deficiency Syndrome A Systematic Review	JAMA NEUROLOGY; JAMA Neurol. 2013	2013		no	no		not relevant	no ethical issue
Fujimoto, Junya & Wistuba, Ignacio I.	Current concepts on the molecular pathology of non-small cell lung carcinoma	Seminars in Diagnostic Pathology	2014		no	no		not relevant	no ethical issue
McClellan, Jon & King, Mary-Claire	Genetic Heterogeneity in Human Disease	Cell	2010		no	no		not relevant	no ethical issue
Rha, S.; Lim, S.; Koh, M.; Jeong, H.; Kim, H.; Lee, S. & Ahn, J.	FGFR1, a Significant Prognostic Factor in Muscle Invasive Bladder Cancer	European Journal of Cancer	2012	.	no	no		not relevant	not relevant
Bagnall, Richard D.; K, Jipin Das; Duflou, Johan & Semsarian, Christopher	Exome analysis based molecular autopsy in cases of sudden unexplained death in the young	Heart Rhythm	2014		no	no		not relevant	not relevant
Novello, Giuseppe; Capone, Giovanni; Fasano, Candida; Bavaro, Simona Lucia; Polito, Anna Nunzia & Kanduc, Darja	A quantitative description of the peptide sharing between poliovirus and Homo sapiens	Immunopharmacology & Immunotoxicology	2012		no	no		not relevant	not relevant
Lou, Jerry J.; Mirsadraei, Leili; Sanchez, Desiree E.; Wilson, Ryan W.; Shabihkhani, Maryam; Lucey, Gregory M.; Wei, Bowen; Singer, Elyse J.; Mareninov, Sergey & Yong, William H.	A review of room temperature storage of biospecimen tissue and nucleic acids for anatomic pathology laboratories and biorepositories	Clinical Biochemistry	2014		no	no		not relevant	not relevant
Deutsch, Varda R. & Tomer, Aaron	Advances in megakaryocytopoiesis and thrombopoiesis from bench to bedside	British Journal of Haematology	2013		no	no		not relevant	not relevant
Ermann, Joerg & Glimcher, Laurie H	After GWAS mice to the rescue?	Current Opinion in Immunology	2012		no	no		not relevant	not relevant
Harrington, Andrea M.; Castro, Joel; Young, Richard L.; Kurtz, Caroline B.; Silos-Santiago, Ada; Nguyen, Nam Q.; Andrews, Jane M. & Brierley, Stuart M.	Alterations in the Guanylate Cyclase-C/cGMP Pathway in Patients With Irritable Bowel Syndrome With Constipation	Gastroenterology	2013		no	no		not relevant	not relevant
Ulirsch, Jacob C.; Lacy, Jessica N.; An, Xiuli; Mohandas, Narla; Mikkelsen, Tarjei S. & Sankaran, Vijay G.	Altered Chromatin Occupancy of Master Regulators Underlies Evolutionary Divergence in the Transcriptional Landscape of Erythroid Differentiation	PLoS Genetics	2014		no	no		not relevant	not relevant
Benjamin, Ivor MD Brown, Nancy Burke, Gregory MD, MSc Correa, Adolfo MD, MPH, PhD Houser, Steven R. PhD Jones, Daniel W. MD Loscalzo, Joseph MD, PhD Vasan, Ramachandran S. MD Whitman, Gayle R. PhD, RN	American Heart Association Cardiovascular Genome-Phenome Study Foundational Basis and Program	Circulation January 6, 2015	2015		no	no		not relevant	not relevant
Hoffart, Cara M. a,b Wallace, Dustin P. a,b	Amplified pain syndromes in children treatment and new insights into disease pathogenesis	Current Opinion in Rheumatology September 2014	2014		no	no		not relevant	not relevant
Lin, George & Doyle, Leona A.	An Update on the Application of Newly Described Immunohistochemical Markers in Soft Tissue Pathology	Archives of Pathology & Laboratory Medicine	2015		no	no		not relevant	not relevant
Greber, Basil J.; Boehringer, Daniel; Leitner, Alexander; Bieri, Philipp; Voigts-Hoffmann, Felix; Erzberger, Jan P.; Leibundgut, Marc; Aebersold, Ruedi & Ban, Nenad	Architecture of the large subunit of the mammalian mitochondrial ribosome	Nature	2014		no	no		not relevant	not relevant
Ravandi, Farhad	Are adjuncts to induction chemotherapy worthwhile in the treatment of acute myeloid leukemia?	Best Practice & Research Clinical Haematology	2014		no	no		not relevant	not relevant
El-Heliebi, Amin; Kroneis, Thomas; ZÃ¶hrer, Evelyn; Haybaeck, Johannes; Fischereder, Katja; Kampel-Kettner, Karin; Zigeuner, Richard; Pock, Hannelore; Riedl, Regina; Stauber, Rudolf; Geigl, Jochen Bernd; Huppertz, Berthold; Sedlmayr, Peter & Lackner, Carolin	Are morphological criteria sufficient for the identification of circulating tumor cells in renal cancer?	Journal of Translational Medicine	2013		no	no		not relevant	not relevant
Samartzis, Eleftherios P.; Noske, Aurelia; Dedes, Konstantin J.; Fink, Daniel & Imesch, Patrick	ARID1A Mutations and PI3K/AKT Pathway Alterations in Endometriosis and Endometriosis-Associated Ovarian Carcinomas	International Journal of Molecular Sciences	2013		no	no		not relevant	not relevant
Talkowski, MichaelÂ E.; Mullegama, SureniÂ V.; Rosenfeld, JillÂ A.; vanÂ Bon, BregjeÂ W.M.; Shen, Yiping; Repnikova, ElenaÂ A.; Gastier-Foster, Julie; Thrush, DevonÂ Lamb; Kathiresan, Sekar; Ruderfer, DouglasÂ M.; Chiang, Colby; Hanscom, Carrie; Ernst, Carl; Lindgren, AmeliaÂ M.; Morton, CynthiaÂ C.; An, Yu; Astbury, Caroline; Brueton, LouiseÂ A.; Lichtenbelt, KlaskeÂ D. & Ades, LesleyÂ C.; Talko…	Assessment of 2q231 Microdeletion Syndrome Implicates MBD5 as a Single Causal Locus of Intellectual Disability, Epilepsy, and Autism Spectrum Disorder	American Journal of Human Genetics; Am J Hum Genet. 2011	2011		no	no		not relevant	not relevant
LAU, CHU-PAK; TSE, HUNG-FAT; SIU, CHUNG-WAH & GBADEBO, DAVID	Atrial Electrical and Structural Remodeling Implications for Racial Differences in Atrial Fibrillation	Journal of Cardiovascular Electrophysiology	2012		no	no		not relevant	not relevant
Magnani, Jared W. MD Rienstra, Michiel MD, PhD Lin, Honghuang PhD Sinner, Moritz F. MD Lubitz, Steven A. MD, MPH McManus, David D. MD Dupuis, Josee PhD Ellinor, Patrick T. MD, PhD Benjamin, Emelia J. MD, ScM	Atrial Fibrillation Current Knowledge and Future Directions in Epidemiology and Genomics	Circulation November 1, 2011	2011		no	no		not relevant	not relevant
Carbone, Marco & Neuberger, James M.	Autoimmune liver disease, autoimmunity and liver transplantation	Journal of Hepatology	2014		no	no		not relevant	not relevant
Inati, Elias El; Muller, Jean & Viville, Stéphane	Autosomal mutations and human spermatogenic failure	Biochimica et Biophysica Acta (BBA) - Molecular Basis of Disease	2012		no	no		not relevant	not relevant
Thomas, Muriel; Wrzosek, Laura; Miquel, Sylvie; Noordine, Marie-Louise; Bouet, Stephan; Chevalier-Curt, Marie Joncquel; Robert, Veronique; Philippe, Catherine; Bridonneau, Chantal; Cherbuy, Claire; Robbe-Masselot, Catherine & Langella, Philippe	Bacteroides Thetaiotaomicron and Faecalibacterium prausnitzii Shape the Mucus Production and Mucin O-Glycosylation in Colon Epithelium	Gastroenterology	2013		no	no		not relevant	not relevant
Abrams, Julian A.; Appelman, Henry D.; Beer, David G.; Berry, Lynne D.; Chak, Amitabh; Falk, Gary W.; Fitzgerald, Rebecca C.; Ginsberg, Gregory G.; Grady, William M.; Joshi, Bishnu P.; Lynch, John P.; Markowitz, Sanford; Richmond, Ellen S.; Rustgi, Anil K.; Seibel, Eric J.; Shaheen, Nicholas J.; Shyr, Yu; Umar, Asad; Wang, Kenneth K.; Wang, Timothy C.; Wang, Thomas D. & Yassin, Rihab	Barrett's Esophagus Translational Research Network (BETRNet) The Pivotal Role of Multi-institutional Collaboration in Esophageal Adenocarcinoma Research	Gastroenterology	2014		no	no		not relevant	not relevant
Goldani, Andre A. S.; Downs, Susan R.; Widjaja, Felicia; Lawton, Brittany & Hendren, Robert L.; Goldani, Andre A. S.; Downs, Susan R.; Widjaja, Felicia; Lawton, Brittany; Hendren, Robert L.; Hagerman, Randi & Frye, Richard Eugene	Biomarkers in Autism	Frontiers in Psychiatry	2014		no	no		not relevant	not relevant
Anderson, D.C. & Kodukula, Krishna	Biomarkers in pharmacology and drug discovery	Biochemical Pharmacology	2014		no	no		not relevant	not relevant
Coutinho, Rita & Gribben, John	Biomarkers of diffuse large B-cell lymphoma impact on diagnosis, treatment, and prognosis	Current Biomarker Findings	2013		no	no		not relevant	not relevant
Vijverberg, S. J. H.; Koenderman, L.; Koster, E. S.; van der Ent, C. K.; Raaijmakers, J. A. M. & Maitland-van der Zee, A.-H.	Biomarkers of therapy responsiveness in asthma pitfalls and promises	Clinical & Experimental Allergy	2011		no	no		not relevant	not relevant
Poste, George	Biospecimens, biomarkers, and burgeoning data the imperative for more rigorous research standards	Trends in Molecular Medicine	2012		no	no		not relevant	not relevant
Ruggiero, Kenneth J.; Davidson, Tatiana M.; McCauley, Jenna; Gros, Kirstin Stauffacher; Welsh, Kyleen; Price, Matthew; Resnick, Heidi S.; Danielson, Carla Kmett; Soltis, Kathryn; Galea, Sandro; Kilpatrick, Dean G.; Saunders, Benjamin E.; Nissenboim, Josh; Muzzy, Wendy; Fleeman, Anna & Amstadter, Ananda B.	Bounce Back Now! Protocol of a population-based randomized controlled trial to examine the efficacy of a Web-based intervention with disaster-affected families	Contemporary Clinical Trials	2015		no	no		not relevant	not relevant
du Manoir, Stanislas; Orsetti, Béatrice; Bras-GonÃ§alves, Rui; Nguyen, Tien-Tuan; Lasorsa, Laurence; Boissière, Florence; Massemin, Blandine; Colombo, Pierre-Emmanuel; Bibeau, Frédéric; Jacot, William & Theillet, Charles	Breast tumor PDXs are genetically plastic and correspond to a subset of aggressive cancers prone to relapse	Molecular Oncology	2014		no	no		not relevant	not relevant
Adomas, Aleksandra B.; Grimm, Sara A.; Malone, Christine; Takaku, Motoki; Sims, Jennifer K. & Wade, Paul A.	Breast tumor specific mutation in GATA3 affects physiological mechanisms regulating transcription factor turnover	BMC Cancer	2014		no	no		not relevant	not relevant
Barbieri, Isaia; Cannizzaro, Ester & Dawson, Mark A.	Bromodomains as therapeutic targets in cancer	Briefings in Functional Genomics	2013		no	no		not relevant	not relevant
Dolphin, Annette C.	Calcium channel auxiliary α2δ and β subunits: trafficking and one step beyond	Nature Reviews Neuroscience	2012		no	no		not relevant	not relevant
Sorensen, Anders B.; SÃ¸ndergaard, Mads T. & Overgaard, Michael T.	Calmodulin in a Heartbeat	FEBS Journal	2013		no	no		not relevant	not relevant
Zhao, Yi; Alakhova, Daria Y. & Kabanov, Alexander V.	Can nanomedicines kill cancer stem cells?	Advanced Drug Delivery Reviews	2013		no	no		not relevant	not relevant
Hennekam, Raoul CM.	Care for patients with ultra-rare disorders	European Journal of Medical Genetics	2011		no	no		not relevant	not relevant
Venkatesan, A.; Tunkel, A. R.; Bloch, K. C.; Lauring, A. S.; Sejvar, J.; Bitnun, A.; Stahl, J-P.; Mailles, A.; Drebot, M.; Rupprecht, C. E.; Yoder, J.; Cope, J. R.; Wilson, M. R.; Whitley, R. J.; Sullivan, J.; Granerod, J.; Jones, C.; Eastwood, K.; Ward, K. N. & Durrheim, D. N.	Case Definitions, Diagnostic Algorithms, and Priorities in Encephalitis Consensus Statement of the International Encephalitis Consortium	Clinical Infectious Diseases	2013		no	no		not relevant	not relevant
Nakayama, Shoko; Yokote, Taiji; Iwaki, Kazuki; Hiraoka, Nobuya; Hirata, Yuji; Akioka, Toshikazu; Miyoshi, Takuji; Takayama, Ayami; Nishiwaki, Uta; Masuda, Yuki; Tsuji, Motomu & Hanafusa, Toshiaki	Central nervous system infiltration of a multiple cytokine-producing double-hit B-cell lymphoma, unclassifiable, with features intermediate between diffuse large B-cell lymphoma and Burkitt lymphoma with CC chemokine receptor 7 expression		2013		no	no		not relevant	not relevant
Peeters, B.; Benninga, M.A. & Hennekam, R.C.	Childhood constipation; an overview of genetic studies and associated syndromes	Best Practice & Research Clinical Gastroenterology	2011		no	no		not relevant	not relevant
Bi, Miao Miao; Hong, Sen; Zhou, Hong Yan; Wang, Hong Wei; Wang, Li Na & Zheng, Ya Juan	Chloride Channelopathies of ClC-2	International Journal of Molecular Sciences	2014		no	no		not relevant	not relevant
StÃ¶lting, Gabriel; Fischer, Martin & Fahlke, Christoph	CLC channel function and dysfunction in health and disease	Frontiers in Physiology	2014		no	no		not relevant	not relevant
Bahcall, Orli	Clinical diagnostic sequencing	Nature Genetics	2013		no	no		not relevant	not relevant
O'Donnell, Elizabeth; Mahindra, Anuj; Yee, Andrew J.; Nardi, Valentina; Birrer, Nicole; Horick, Nora; Borger, Darrell; Finkelstein, Dianne; Iafrate, John A. & Raje, Noopur	Clinical Grade "SNaPshot" Genetic Mutation Profiling in Multiple Myeloma	\{EBioMedicine\}	2015		no	no		not relevant	not relevant
Abdel-Wahab, Omar; Patel, Jay & Levine, Ross L.	Clinical Implications of Novel Mutations in Epigenetic Modifiers in AML	Hematology/Oncology Clinics of North America	2011		no	no		not relevant	not relevant
Yang, Ying-Chao & Li, Xiao-Ping	Clinical significance of intratumor heterogeneity for gynecological carcinoma	Chronic Diseases and Translational Medicine	2015		no	no		not relevant	not relevant
Stanley, Christine M.; Sunyaev, Shamil R.; Greenblatt, Marc S.; Oetting, William S.; Stanley CM, Sunyaev SR, Greenblatt MS, Oetting WS.; Stanley, C.M.a; Sunyaev, S.R.b; Greenblatt, M.S.c & Oetting, W.S.d; Stanley, CM; Sunyaev, SR; Greenblatt, MS; Oetting, WS	Clinically Relevant Variants - Identifying, Collecting, Interpreting, and Disseminating The 2013 Annual Scientific Meeting of the Human Genome Variation Society	HUMAN MUTATION; Hum Mutat. 2014;	2014		no	no		not relevant	not relevant
Hudson, David M. & Eyre, David R.	Collagen prolyl 3-hydroxylation a major role for a minor post-translational modification?	Connective Tissue Research	2013		no	no		not relevant	not relevant
Wei, Changshuai & Lu, Qing	Collapsing ROC approach for risk prediction research on both common and rare variants	BMC Proceedings	2011		no	no		not relevant	not relevant
Pritchard, Colin C.; Smith, Christina; Salipante, Stephen J.; Lee, Ming K.; Thornton, Anne M.; Nord, Alex S.; Gulden, Cassandra; Kupfer, Sonia S.; Swisher, Elizabeth M.; Bennett, Robin L.; Novetsky, Akiva P.; Jarvik, Gail P.; Olopade, Olufunmilayo I.; Goodfellow, Paul J.; King, Mary-Claire; Tait, Jonathan F. & Walsh, Tom	ColoSeq Provides Comprehensive Lynch and Polyposis Syndrome Mutational Analysis Using Massively Parallel Sequencing	The Journal of Molecular Diagnostics	2012		no	no		not relevant	not relevant
Salzer, Ulrich; Unger, Susanne & Warnatz, Klaus	Common variable immunodeficiency (CVID) exploring the multiple dimensions of a heterogeneous disease	Annals of the New York Academy of Sciences	2012		no	no		not relevant	not relevant
Gerard-Gonzalez, Andrea; Gitelman, Stephen E.; Cheng, Peiyao; Dubose, Stephanie N.; Miller, Kellee M.; Olson, Beth A.; Redondo, Maria J.; Steck, Andrea K. & Beck, Roy W.	Comparison of autoantibody-positive and autoantibody-negative pediatric participants enrolled in the T1D Exchange clinic registry	Journal of Diabetes	2013		no	no		not relevant	not relevant
Liu, Lin; Li, Yinhu; Li, Siliang; Hu, Ni; He, Yimin; Pong, Ray; Lin, Danni; Lu, Lihua & Law, Maggie	Comparison of Next-Generation Sequencing Systems	Journal of Biomedicine & Biotechnology	2012		no	no		not relevant	not relevant
Sonpavde, Guru; Pond, Gregory R.; Rosenberg, Jonathan E.; Bajorin, Dean F.; Regazzi, Ashley M.; Choueiri, Toni K.; Qu, Angela Q.; Niegisch, Guenter; Albers, Peter; Necchi, Andrea; Lorenzo, Giuseppe Di; Fougeray, Ronan; Dreicer, Robert; Chen, Yu-Hui; Wong, Yu-Ning; Sridhar, Srikala S.; Ko, Yoo-Joung; Milowsky, Matthew I.; Galsky, Matthew D. & Bellmunt, Joaquim	Complete Response as an Intermediate End Point in Patients Receiving Salvage Systemic Therapy forÂ Urothelial Carcinoma	Clinical Genitourinary Cancer	2015		no	no		not relevant	not relevant
Miller, R. Tyler	Control of renal calcium, phosphate, Electrolyte, and water excretion by the calcium-sensing receptor	Best Practice & Research Clinical Endocrinology & Metabolism	2013		no	no		not relevant	not relevant
Turner, Martin R; Hardiman, Orla; Benatar, Michael; Brooks, Benjamin R; Chio, Adriano; de Carvalho, Mamede; Ince, Paul G; Lin, Cindy; Miller, Robert G; Mitsumoto, Hiroshi; Nicholson, Garth; Ravits, John; Shaw, Pamela J; Swash, Michael; Talbot, Kevin; Traynor, Bryan J; den Berg, Leonard H Van; Veldink, Jan H; Vucic, Steve & Kiernan, Matthew C	Controversies and priorities in amyotrophic lateral sclerosis	The Lancet Neurology	2013		no	no		not relevant	not relevant
Grayton, Hannah M.; Fernandes, Cathy; Rujescu, Dan & Collier, David A.	Copy number variations in neurodevelopmental disorders	Progress in Neurobiology	2012		no	no		not relevant	not relevant
Jayachandran, Rajesh; Liu, Xiaolong; BoseDasgupta, Somdeb; MÃ¼ller, Philipp; Zhang, Chun-Lei; Moshous, Despina; Studer, Vera; Schneider, Jacques; Genoud, Christel; Fossoud, Catherine; Gambino, Frédéric; Khelfaoui, Malik; MÃ¼ller, Christian; Bartholdi, Deborah; Rossez, Helene; Stiess, Michael; Houbaert, Xander; Jaussi, Rolf; Frey, Daniel & Kammerer, Richard A.	Coronin 1 Regulates Cognition and Behavior through Modulation of cAMP/Protein Kinase A Signaling	PLoS Biology	2014		no	no		not relevant	not relevant
Fox's, Christopher	Correlation between FDG-PET, histology, characteristics, and survival in 332 patients with chronic lymphoid leukemia	Current Medical Literature: Leukemia & Lymphoma	2014		no	no		not relevant	not relevant
Lowe, Anson W. & Moseley, Richard H.	Covering the Cover	Gastroenterology	2014		no	no		not relevant	not relevant
Factor-Litvak, Pam; Al-Chalabi, Ammar; Ascherio, Alberto; Bradley, Walter; ChÃ­o, Adriano; Garruto, Ralph; Hardiman, Orla; Kamel, Freya; Kasarskis, Edward; McKee, Ann; Nakano, Imaharu; Nelson, Lorene M. & Eisen, Andrew	Current pathways for epidemiological research in amyotrophic lateral sclerosis	Amyotrophic Lateral Sclerosis & Frontotemporal Degeneration	2013		no	no		not relevant	not relevant
Peeters, D J E; van Dam, P-J; Van den Eynden, G G M; Rutten, A; Wuyts, H; Pouillon, L; Peeters, M; Pauwels, P; Van Laere, S J; van Dam, P A; Vermeulen, P B & Dirix, L Y	Detection and prognostic significance of circulating tumour cells in patients with metastatic breast cancer according to immunohistochemical subtypes	British Journal of Cancer	2014		no	no		not relevant	not relevant
Marcq, Marie MD * Vallee, Audrey PhD + Bizieux, Acya MD * Denis, Marc G. PharmD, PhD +	Detection of EGFR Mutations in the Plasma of Patients with Lung Adenocarcinoma for Real-Time Monitoring of Therapeutic Response to Tyrosine Kinase Inhibitors?	Journal of Thoracic Oncology July 2014	2014		no	no		not relevant	not relevant
Giudicessi, John R. & Ackerman, Michael J.	Determinants of incomplete penetrance and variable expressivity in heritable cardiac arrhythmia syndromes	Translational Research	2013		no	no		not relevant	not relevant
Liu, Angen	Developing an institutional cancer biorepository for personalized medicine	Clinical Biochemistry	2014		no	no		not relevant	not relevant
Goyal, Rajen; Gersbach, Elizabeth; Yang, Ximing J. & Rohan, Stephen M.	Differential Diagnosis of Renal Tumors With Clear Cytoplasm	Archives of Pathology & Laboratory Medicine	2013	.	no	no		not relevant	not relevant
Emmert, Steffen & Kraemer, Kenneth H	Do Not Underestimate Nucleotide Excision Repair It Predicts Not Only Melanoma Risk but Also Survival Outcome	Journal of Investigative Dermatology	2013		no	no		not relevant	not relevant
Fuster, Valentin	Editor-in-Chief's Picks From 2014 Part One	Journal of the American College of Cardiology	2015		no	no		not relevant	not relevant
Tummala, Hemanth; Kirwan, Michael; Walne, AmandaÂ J.; Hossain, Upal; Jackson, Nicholas; Pondarre, Corinne; Plagnol, Vincent; Vulliamy, Tom & Dokal, Inderjeet	ERCC6L2 Mutations Link a Distinct Bone-Marrow-Failure Syndrome to DNA Repair and Mitochondrial Function	The American Journal of Human Genetics	2014		no	no		not relevant	not relevant
Kiechle, Frederick L.; Arcenas, Rodney C. & Rogers, Linda C.	Establishing benchmarks and metrics for disruptive technologies, inappropriate and obsolete tests in the clinical laboratory	Clinica Chimica Acta	2014		no	no		not relevant	not relevant
Bernard, Gordon R. MD 1 Francois, Bruno MD 2 Mira, Jean-Paul MD 3 Vincent, Jean-Louis MD, PhD, FCCM 4 Dellinger, R. Phillip MD 5 Russell, James A. MD 6 LaRosa, Steven P. MD 7 Laterre, Pierre-Francois MD 8 Levy, Mitchell M. MD 9 Dankner, Wayne MD 10 Schmitt, Nicola MPhil 11 Lindemann, Justin MBChB 11 Wittebole, Xavier MD 8	Evaluating the Efficacy and Safety of Two Doses of the Polyclonal Anti-Tumor Necrosis Factor-alpha Fragment Antibody AZD9773 in Adult Patients With Severe Sepsis and/or Septic Shock Randomized, Double-Blind, Placebo-Controlled Phase IIb Study*	Critical Care Medicine March 2014	2014		no	no		not relevant	not relevant
Chrispijn, M.; Gevers, T.J.G.; Hol, J.C.; Monshouwer, R.; Dekker, H.M. & Drenth, J.P.H.	EVEROLIMUS DOES NOT FURTHER REDUCE POLYCYSTIC LIVER VOLUME WHEN ADDED TO LONG ACTING OCTREOTIDE RESULTS FROM A RANDOMIZED CONTROLLED TRIAL IN POLYCYSTIC LIVER DISEASE PATIENTS	Journal of Hepatology	2013		no	no		not relevant	not relevant
Weening, Jan J & Remuzzi, Giuseppe	Exciting times for renal medicine	The Lancet	2010		no	no		not relevant	not relevant
Kidd, Jeffrey M.; Sharpton, Thomas J.; Bobo, Dean; Norman, Paul J.; Martin, Alicia R.; Carpenter, Meredith L.; Sikora, Martin; Gignoux, Christopher R.; Nemat-Gorgani, Neda; Adams, Alexandra; Guadalupe, Moraima; Guo, Xiaosen; Feng, Qiang; Li, Yingrui; Liu, Xiao; Parham, Peter; Hoal, Eileen G.; Feldman, Marcus W.; Pollard, Katherine S. & Wall, Jeffrey D.	Exome capture from saliva produces high quality genomic and metagenomic data	BMC Genomics	2014		no	no		not relevant	not relevant
Wang, P-Y; Currier, M A; Hansford, L; Kaplan, D; Chiocca, E A; Uchida, H; Goins, W F; Cohen, J B; Glorioso, J C; van Kuppevelt, T H; Mo, X & Cripe, T P	Expression of HSV-1 receptors in EBV-associated lymphoproliferative disease determines susceptibility to oncolytic HSV	Gene Therapy	2013		no	no		not relevant	not relevant
Carvalho, Joana; Oliveira, Carla; Kornek, Miroslaw & Shatneva, Olga	Extracellular Vesicles - powerful markers of cancer EVolution	Frontiers in Immunology	2015		no	no		not relevant	not relevant
Blain, D; Goetz, K E; Ayyagari, R & Tumminia, S J	eyeGENE®: a vision community resource facilitating patient care and paving the path for research through molecular diagnostic testing.	Clinical Genetics	2013		no	no		not relevant	not relevant
Ma N, Shan YL, Liao BJ, Kong GY, Wang C, Huang K, Zhang H, Cai XJ, Chen SB, Pei DQ, Chen NS, Pan GJ.	Factor Induced Reprogramming and Zinc Finger Nuclease Aided Gene Targeting Cause Different Genome Instability in Î²-thalassemia iPSCs	J Biol Chem. 2015	2015		no	no		not relevant	not relevant
Ferrer, Isidre MD, PhD Legati, Andrea PhD Garcia-Monco, J. Carlos MD Gomez-Beldarrain, Marian MD Carmona, Margarita Blanco, Rosa Seeley, William W. MD Coppola, Giovanni MD	Familial Behavioral Variant Frontotemporal Dementia Associated With Astrocyte-Predominant Tauopathy	Journal of Neuropathology & Experimental Neurology April 2015	2015		no	no		not relevant	not relevant
Barroca, H. & Bom-Sucesso, M.	Fine needle biopsy with cytology in paediatrics the importance of a multidisciplinary approach and the role of ancillary techniques	Cytopathology	2014		no	no		not relevant	not relevant
Lackner, Karl J.	Fit for Future - Help Healing the World IFCC-WorldLab in Berlin 2011	Clinical Chemistry & Laboratory Medicine	2012		no	no		not relevant	not relevant
Cameron, Sarina; de Long, Lilia Merida; Hazar-Rethinam, Mehlika; Topkas, Eleni; Endo-Munoz, Lilliana; Cumming, Andrew; Gannon, Orla; Guminski, Alexander & Saunders, Nicholas	Focal overexpression of CEACAM6 contributes to enhanced tumourigenesis in head and neck cancer via suppression of apoptosis	Molecular Cancer	2012		no	no		not relevant	not relevant
Lam, Eric W.-F.; Brosens, Jan J.; Gomes, Ana R. & Koo, Chuay-Yeng	Forkhead box proteins tuning forks for transcriptional harmony	Nature Reviews Cancer	2013		no	no		not relevant	not relevant
Salem, Mohammad Saad Zaghloul	Formal genetic maps	Egyptian Journal of Medical Human Genetics	2014		no	no		not relevant	not relevant
Ackermann, Sandra; Kocak, Hayriye; Hero, Barbara; Ehemann, Volker; Kahlert, Yvonne; Oberthuer, André; Roels, Frederik; TheiÃŸen, Jessica; Odenthal, Margarete; Berthold, Frank & Fischer, Matthias	FOXP1 inhibits cell growth and attenuates tumorigenicity of neuroblastoma	BMC Cancer	2014		no	no		not relevant	not relevant
Hales, Chadwick M. & Hu, William T.	From frontotemporal lobar degeneration pathology to frontotemporal lobar degeneration biomarkers	International Review of Psychiatry	2013		no	no		not relevant	not relevant
Hayes, Sarah A.; Hudson, Amanda L.; Clarke, Stephen J.; Molloy, Mark P. & Howell, Viive M.	From mice to men GEMMs as trial patients for new NSCLC therapies	Seminars in Cell & Developmental Biology	2014		no	no		not relevant	not relevant
Bahcall, Orli	FunSeq for cancer genomics	Nature Genetics	2013		no	no		not relevant	not relevant
Carss, K. J.; Stowasser, M.; Gordon, R. D. & O'Shaughnessy, K. M.	Further study of chromosome 7p22 to identify the molecular basis of familial hyperaldosteronism type II	Journal of Human Hypertension	2011		no	no		not relevant	not relevant
Campbell, Ian M.; Rao, Mitchell; Arredondo, Sean D.; Lalani, Seema R.; Xia, Zhilian; Kang, Sung-Hae L.; Bi, Weimin; Breman, Amy M.; Smith, Janice L.; Bacino, Carlos A.; Beaudet, Arthur L.; Patel, Ankita; Cheung, Sau Wai; Lupski, James R.; Stankiewicz, PaweÅ‚; Ramocki, Melissa B. & Shaw, Chad A.	Fusion of Large-Scale Genomic Knowledge and Frequency Data Computationally Prioritizes Variants in Epilepsy	PLoS Genetics	2013		no	no		not relevant	not relevant
Hirshey Dirksen, Sharon J. PhD * Larach, Marilyn Green MD, FAAP + Rosenberg, Henry MD ++ Brandom, Barbara W. MD [S] Parness, Jerome MD, PhD [S] Lang, Robert Scott MD || Gangadharan, Meera MD [P] Pezalski, Tyler MD **	Future Directions in Malignant Hyperthermia Research and Patient Care	Anesthesia & Analgesia November 2011	2011		no	no		not relevant	not relevant
Zhu, Andrew X.	Future directions in the treatment of cholangiocarcinoma	Best Practice & Research Clinical Gastroenterology	2015		no	no		not relevant	not relevant
Ascierto, Paolo A.; Grimaldi, Antonio M.; Acquavella, Nicolas; Borgognoni, Lorenzo; CalabrÃ², Luana; Cascinelli, Natale; Cesano, Alessandra; Del Vecchio, Michele; Eggermont, Alexander M; Faries, Mark; Ferrone, Soldano; Fox, Bernard A.; Gajewski, Thomas F.; Galon, JérÃ´me; Gnjatic, Sacha; Gogas, Helen; Kashani-Sabet, Mohammed; Kaufman, Howard L.; Larkin, James & Lo, Roger S.; Ascierto, Paolo A.; G…	Future perspectives in melanoma research Meeting report from the Melanoma Bridge Napoli	Journal of Translational Medicine;			no	no		not relevant	not relevant
Coste, Bertrand; Houge, Gunnar; Murray, Michael F.; Stitziel, Nathan; Bandell, Michael; Giovanni, Monica A.; Philippakis, Anthony; Hoischen, Alexander; Riemer, Gunnar; Steen, Unni; Steen, Vidar Martin; Mathur, Jayanti; Cox, James; Lebo, Matthew; Rehm, Heidi; Weiss, Scott T.; Wood, John N.; Maas, Richard L.; Sunyaev, Shamil R. & Patapoutian, Ardem	Gain-of-function mutations in the mechanically activated ion channel PIEZO2 cause a subtype of Distal Arthrogryposis	Proceedings of the National Academy of Sciences of the United States of America	2013		no	no		not relevant	not relevant
Green, Claire L.; Tawana, Kiran; Hills, Robert K.; BÃ¶dÃ¶r, Csaba; Fitzgibbon, Jude; Inglott, Sarah; Ancliff, Phil; Burnett, Alan K.; Linch, David C. & Gale, Rosemary E.	GATA2 mutations in sporadic and familial acute myeloid leukaemia patients with CEBPA mutations	British Journal of Haematology	2013		no	no		not relevant	not relevant
Greif, Philipp A.; Dufour, Annlka; Konstandin, Nikola P.; Ksienzyk, Bianka; Zellmeier, Evelyn; Tizazu, Belay; Sturm, Jutta; Benthaus, Tobias; Herold, Tobias; Yaghmaie, Marjan; DÃ¶rge, Petra; Hopfner, Karl-Peter; Hauser, Andreas; Graf, Alexander; Krebs, Stefan; Blum, Helmut; Kakadia, Purvi M.; Schneider, Stephanie; Hoster, Eva & Schneider, Friederike	GATA2 zinc finger 1 mutations associated with biallelic CEBPA mutations define a unique genetic entity of acute myeloid leukemia	Blood	2012		no	no		not relevant	not relevant
Yang, Yi-Qing; Li, Li; Wang, Juan; Zhang, Xian-Ling; Li, Ruo-Gu; Xu, Ying-Jia; Tan, Hong-Wei; Wang, Xin-Hua; Jiang, Jin-Qi; Fang, Wei-Yi & Liu, Xu	GATA6 loss-of-function mutation in atrial fibrillation	European Journal of Medical Genetics	2012		no	no		not relevant	not relevant
Hatzimichael, Eleftheria; Georgiou, Georgios; Benetatos, Leonidas & Briasoulis, Evangelos	Gene mutations and molecularly targeted therapies in acute myeloid leukemia	American Journal of Blood Research	2013		no	no		not relevant	not relevant
Kershaw, Michael H.; Westwood, Jennifer A. & Darcy, Phillip K.	Gene-engineered T cells for cancer therapy	Nature Reviews Cancer	2013		no	no		not relevant	not relevant
Al-Chalabi, Ammar; Kwak, Shin; Mehler, Mark; Rouleau, Guy; Siddique, Teepu; Strong, Michael & Leigh, Peter Nigel	Genetic and epigenetic studies of amyotrophic lateral sclerosis	Amyotrophic Lateral Sclerosis & Frontotemporal Degeneration	2013		no	no		not relevant	not relevant
Berg, Marianne & SÃ¸reide, Kjetil	Genetic and Epigenetic Traits as Biomarkers in Colorectal Cancer	International Journal of Molecular Sciences	2011		no	no		not relevant	not relevant
Padmanabhan, Sandosh Caulfield, Mark Dominiczak, Anna F.	Genetic and Molecular Aspects of Hypertension	Circulation Research March 13, 2015	2015		no	no		not relevant	not relevant
Grarup, Niels; Sulem, Patrick; Sandholt, Camilla H.; Thorleifsson, Gudmar; Ahluwalia, Tarunveer S.; Steinthorsdottir, Valgerdur; Bjarnason, Helgi; Gudbjartsson, Daniel F.; Magnusson, Olafur T.; SparsÃ¸, Thomas; Albrechtsen, Anders; Kong, Augustine; Masson, Gisli; Tian, Geng; Cao, Hongzhi; Nie, Chao; Kristiansen, Karsten; Husemoen, Lise Lotte; Thuesen, Betina & Li, Yingrui	Genetic Architecture of Vitamin B12 and Folate Levels Uncovered Applying Deeply Sequenced Large Datasets	PLoS Genetics	2013		no	no		not relevant	not relevant
Capalbo, Donatella; Giardino, Giuliana; Martino, Lucia De; Palamaro, Loredana; Romano, Rosa; Gallo, Vera; Cirillo, Emilia; Salerno, Mariacarolina & Pignata, Claudio	Genetic Basis of Altered Central Tolerance and Autoimmune Diseases A Lesson from AIRE Mutations	International Reviews of Immunology	2012		no	no		not relevant	not relevant
Kochi, Yuta; Suzuki, Akari & Yamamoto, Kazuhiko	Genetic basis of rheumatoid arthritis A current review	Biochemical and Biophysical Research Communications	2014		no	no		not relevant	not relevant
Yao, Yao; Yonker, Lael M.; Kinane, T. Bernard & Xu, Baoping	Genetic Causes of Interstitial Lung Disease in Children	American Journal of Biomedical Sciences	2014		no	no		not relevant	not relevant
Landau, Ruth	Genetic Contributions to Labor Pain and Progress	Clinics in Perinatology	2013		no	no		not relevant	not relevant
Ware, Stephanie M.	Genetic diagnosis in pediatric cardiomyopathy Clinical application and research perspectives	Progress in Pediatric Cardiology	2011		no	no		not relevant	not relevant	yes
Ward, Renée M.; Edwards, Digna R. Velez; Edwards, Todd; Giri, Ayush; Jerome, Rebecca N. & Wu, Jennifer M.	Genetic epidemiology of pelvic organ prolapse a systematic review	American Journal of Obstetrics and Gynecology	2014		no	no		not relevant	not relevant
Chung, Stephen S. a,b	Genetic mutations in acute myeloid leukemia that influence clinical decisions	Current Opinion in Hematology March 2014	2014		no	no		not relevant	not relevant
Kesavan, R.; Kukreti, Ritushree & Adithan, C.	Genetic polymorphism of drug refractory epilepsy	Indian Journal of Medical Research	2011		no	no		not relevant	not relevant
Chand, Sourabh a,b McKnight, Amy Jayne c Borrows, Richard a,b	Genetic polymorphisms and kidney transplant outcomes	Current Opinion in Nephrology & Hypertension November 2014	2014		no	no		not relevant	not relevant
Weissman, Scott M. MS, CGC Weiss, Shelly M. MS, CGC Newlin, Anna C. MS, CGC	Genetic Testing by Cancer Site Ovary	Cancer Journal July/August 2012	2012		no	no		not relevant	not relevant
Chun, Nicki MS, CGC Ford, James M. MD	Genetic Testing by Cancer Site Stomach	Cancer Journal July/August 2012	2012		no	no		not relevant	not relevant
Lewis, Joshua P. PhD Ryan, Kathleen MPH O'Connell, Jeffrey R. DPhil Horenstein, Richard B. MD Damcott, Coleen M. PhD Gibson, Quince MBA Pollin, Toni I. PhD Mitchell, Braxton D. PhD Beitelshees, Amber L. PharmD, MPH Pakzy, Ruth BS Tanner, Keith BS Parsa, Afshin MD Tantry, Udaya S. PhD Bliden, Kevin P. MBA Post, Wendy S. MD Faraday, Nauder MD Herzog, William MD Gong, Yan PhD Pepine, Carl J. MD John…	Genetic Variation in PEAR1 Is Associated With Platelet Aggregation and Cardiovascular Outcomes	Circulation: Cardiovascular Genetics April 2013	2013		no	no		not relevant	not relevant
Dubé, Joseph B. & Hegele, Robert A.	Genetics 100 for Cardiologists Basics of Genome-Wide Association Studies	Canadian Journal of Cardiology	2013		no	no		not relevant	not relevant
Farhan, Sali M.K. & Hegele, Robert A.	Genetics 101 for Cardiologists Rare Genetic Variants and Monogenic Cardiovascular Disease	Canadian Journal of Cardiology	2013		no	no		not relevant	not relevant
Rosell, Rafael; Bivona, Trever G & Karachaliou, Niki	Genetics and biomarkers in personalisation of lung cancer treatment	The Lancet	2013		no	no		not relevant	not relevant
Bittles, A H; Bittles AH.; Bittles, A.H.a b	Genetics and global healthcare	The journal of the Royal College of Physicians of Edinburgh; J R Coll Physicians Edinb. 2013; Journal of the Royal College of Physicians of Edinburgh	2013		no	no		not relevant	not relevant
Loy, Clement T; Schofield, Peter R; Turner, Anne M & Kwok, John BJ	Genetics of dementia	The Lancet	2014		no	no		not relevant	not relevant
Tester, David J. & Ackerman, Michael J.	GENETICS OF LONG QT SYNDROME	Methodist DeBakey Cardiovascular Journal	2014		no	no		not relevant	not relevant
Zollo, Massimo	Genetics of recurrent medulloblastoma	The Lancet Oncology	2013		no	no		not relevant	not relevant
Sehgal, Amita & Mignot, Emmanuel	Genetics of Sleep and Sleep Disorders	Cell	2011		no	no		not relevant	not relevant
Joshi, S; Andersen, R; Jespersen, B & Rittig, S	Genetics of steroid-resistant nephrotic syndrome a review of mutation spectrum and suggested approach for genetic testing	Acta Paediatrica	2013		no	no		not relevant	not relevant
Cazenave, H.; Maubec, E.; Mohamdi, H.; Grange, F.; Bressac-de Paillerets, B.; Demenais, F. & Avril, M.F.	Genital and anorectal mucosal melanoma is associated with cutaneous melanoma in patients and in families	British Journal of Dermatology	2013		no	no		not relevant	not relevant
McGrath, J.A.	Genodermatoses and 125 years of the BJD	British Journal of Dermatology	2014		no	no		not relevant	not relevant
Hochstenbach, R.; Buizer-Voskamp, J.E.; Vorstman, J.A.S. & Ophoff, R.A.; Hochstenbach, R.; Buizer-Voskamp, J. E.; Vorstman, J. A. S.; Ophoff, R. A.; Hochstenbach R, Buizer-Voskamp JE, Vorstman JA, Ophoff RA.; Hochstenbach, R.a; Buizer-Voskamp, J.E.b; Vorstman, J.A.S.c & Ophoff, R.A.b d	Genome Arrays for the Detection of Copy Number Variations in Idiopathic Mental Retardation, Idiopathic Generalized Epilepsy and Neuropsychiatric Disorders Lessons for Diagnostic Workflow and Research	Cytogenetic & Genome Research; CYTOGENETIC AND GENOME RESEARCH; Cytogenet Genome Res. 2011	2011		no	no		not relevant	not relevant
Alkan, Can; Coe, Bradley P. & Eichler, Evan E.	Genome structural variation discovery and genotyping	Nature Reviews Genetics	2011		no	no		not relevant	not relevant
Haus, Tanja; Ferguson, Betsy; Rogers, Jeffrey; Doxiadis, Gaby; Certa, Ulrich; Rose, Nicola J.; Teepe, Robert; Weinbauer, Gerhard F. & Roos, Christian	Genome typing of nonhuman primate models implications for biomedical research	Trends in Genetics	2014		no	no		not relevant	not relevant
Caburet, Sandrine; Zavadakova, Petra; Ben-Neriah, Ziva; Bouhali, Kamal; Dipietromaria, Auré lie; Charon, Cé line; Besse, Cé line; Laissue, Paul; Chalifa-Caspi, Vered; Christin-Maitre, Sophie; Vaiman, Daniel; Levi, Giovanni; Veitia, Reiner A. & Fellous, Marc	Genome-Wide Linkage in a Highly Consanguineous Pedigree Reveals Two Novel Loci on Chromosome 7 for Non-Syndromic Familial Premature Ovarian Failure	PLoS ONE	2012		no	no		not relevant	not relevant
Alakus, Hakan; Babicky, Michele L.; Ghosh, Pradipta; Yost, Shawn; Jepsen, Kristen; Dai, Yang; Arias, Angelo; Samuels, Michael L.; Mose, Evangeline S.; Schwab, Richard B.; Peterson, Michael R.; Lowy, Andrew M.; Frazer, Kelly A. & Harismendy, Olivier	Genome-wide mutational landscape of mucinous carcinomatosis peritonei of appendiceal origin	Genome Medicine	2014		no	no		not relevant	not relevant
Gao, Linda; Smit, Marjon A.; den Oord, Joost J.; Goeman, Jelle J.; Verdegaal, Els M. E.; Burg, Sjoerd H.; Stas, Marguerite; Beck, Samuel; Gruis, Nelleke A.; Tensen, Cornelis P.; Willemze, Rein; Peeper, Daniel S. & Doorn, Remco	Genome-wide promoter methylation analysis identifies epigenetic silencing of MAPK 13 in primary cutaneous melanoma	Pigment Cell & Melanoma Research	2013		no	no		not relevant	not relevant
Uddin, Mohammed; Sturge, Mitch; Peddle, Lynette; O'Rielly, Darren D. & Rahman, Proton	Genome-Wide Signatures of 'Rearrangement Hotspots' within Segmental Duplications in Humans	PLoS ONE	2011		no	no		not relevant	not relevant
Feng, Yong; Shen, Jacson K.; Hornicek, Francis J. & Duan, Zhenfeng	Genomic and epigenetic instability in chordoma current insights	Advances in Genomics & Genetics	2014		no	no		not relevant	not relevant
Pilati, Camilla; Letouzé, Eric; Nault, Jean-Charles; Imbeaud, Sandrine; Boulai, Anaïs; Calderaro, Julien; Poussin, Karine; Franconi, Andrea; Couchy, Gabrielle; Morcrette, Guillaume; Mallet, Maxime; Taouji, Saïd; Balabaud, Charles; Terris, Benoit; Canal, Frédéric; Paradis, Valérie; Scoazec, Jean-Yves; deÂ Muret, Anne; Guettier, Catherine; Bioulac-Sage, Paulette; Chevet, Eric; Calvo, Fabien & Zucma…	Genomic Profiling of Hepatocellular Adenomas Reveals Recurrent FRK-Activating Mutations and the Mechanisms of Malignant Transformation	Cancer Cell	2014		no	no		not relevant	not relevant
Yadav, Shalini S.; Batra, Jaspreet S. & Tewari, Ashutosh K.	Genomics at the Forefront of Biomarker Development for Prostate Cancer Detection and Therapeutics (Cover story)	AUANews	2014		no	no		not relevant	not relevant
Pilarsky, Christian & GrÃ¼tzmann, Robert	Genomics of pancreatic ductal adenocarcinoma	Hepatobiliary & Pancreatic Diseases International	2014		no	no		not relevant	not relevant
Allain, Ginny	Genomics, proteomics, cytomics, and genetic	MLO: Medical Laboratory Observer	2012		no	no		not relevant	not relevant
Sasaki, Masayuki MD Ishii, Atsushi MD Saito, Yoshiaki MD Morisada, Naoya MD Iijima, Kazumoto MD Takada, Satoshi MD Araki, Atsushi MD Tanabe, Yuko MD Arai, Hidee MD Yamashita, Sumimasa MD Ohashi, Tsukasa MD Oda, Yoichiro MD Ichiseki, Hiroshi MD Hirabayashi, Shininchi MD Yasuhara, Akihiro MD Kawawaki, Hisashi MD Kimura, Sadami MD Shimono, Masayuki MD Narumiya, Seiro MD Suzuki, Motomasa MD Yoshida, …	Genotype-phenotype correlations in alternating hemiplegia of childhood	Neurology February 11, 2014	2014		no	no		not relevant	not relevant
Balasubramanian, Meena a Parker, Michael J. a Dalton, Ann b Giunta, Cecilia f Lindert, Uschi f Peres, Luiz C. c Wagner, Bart E. d Arundel, Paul e Offiah, Amaka e Bishop, Nicholas J. e	Genotype-phenotype study in type V osteogenesis imperfecta	Clinical Dysmorphology July 2013	2013		no	no		not relevant	not relevant
Gala, Manish K.; Mizukami, Yusuke; Le, Long P.; Moriichi, Kentaro; Austin, Thomas; Yamamoto, Masayoshi; Lauwers, Gregory Y.; Bardeesy, Nabeel & Chung, Daniel C.	Germline Mutations in Oncogene-Induced Senescence Pathways Are Associated With Multiple Sessile Serrated Adenomas	Gastroenterology	2014		no	no		not relevant	not relevant	This result suggests that the application of WES will be valuable for diagnosis of congenital disorders with clinical and genetics heterogeneities.
Moreno-Acosta, P.; Carrillo, S. Schyrly; Gamboa, O. Oscar; Acosta, J. Jineth; Serra, J. Joseph Balart; Magne, N. Nicolas & Romero-Rojas, A. Alfredo	GLUT-1, CAIX and HKII Expression in Localized Cervical Carcinoma Patients Treated by Exclusive Radiotherapy and Concomitant Chemoradiotherapy	European Journal of Cancer	2012		no	no		not relevant	not relevant
van Lith, Sanne A.M.; Navis, Anna C.; Verrijp, Kiek; Niclou, Simone P.; Bjerkvig, Rolf; Wesseling, Pieter; Tops, Bastiaan; Molenaar, Remco; van Noorden, Cornelis J.F. & Leenders, William P.J.	Glutamate as chemotactic fuel for diffuse glioma cells Are they glutamate suckers?	Biochimica et Biophysica Acta (BBA) - Reviews on Cancer	2014		no	no		not relevant	not relevant
Lesca, Gaetan; Rudolf, Gabrielle; Bruneau, Nadine; Lozovaya, Natalia; Labalme, Audrey; Boutry-Kryza, Nadia; Salmi, Manal; Tsintsadze, Timur; Addis, Laura; Motte, Jacques; Wright, Sukhvir; Tsintsadze, Vera; Michel, Anne; Doummar, Diane; Lascelles, Karine; Strug, Lisa; Waters, Patrick; de Bellescize, Julitta; Vrielynck, Pascal & de Saint Martin, Anne	GRIN2A mutations in acquired epileptic aphasia and related childhood focal epilepsies and encephalopathies with speech and language dysfunction	Nature Genetics	2013		no	no		not relevant	not relevant
Humphries, Steve E	Guidelines for the identification and management of patients with familial hypercholesterolaemia (FH) Are we coming to a consensus?	Atherosclerosis Supplements	2011		no	no		not relevant	not relevant
Selukar, Mangesh S.; Anandwadikar, Suvarna V.; Dope, Santoshkumar A. & Baig, M. M.	Hemihypertorphy and Cardiomegaly as Uncommon Findings Associated with Proteus Syndrome		2012		no	no		not relevant	not relevant
McDonald, Jamie; Wooderchak-Donahue, Whitney; Webb, Chad VanSant; Whitehead, Kevin; Stevenson, David A.; Bayrak-Toydemir, Pinar & Marchuk, Douglas A.	Hereditary hemorrhagic telangiectasia genetics and molecular diagnostics in a new era	Frontiers in Genetics	2015		no	no		not relevant	not relevant
Haas, Naomi B. & Nathanson, Katherine L.	Hereditary Kidney Cancer Syndromes	Advances in Chronic Kidney Disease	2014		no	no		not relevant	not relevant
Costa, Lydie Da; Galimand, Julie; Fenneteau, Odile & Mohandas, Narla	Hereditary spherocytosis, elliptocytosis, and other red cell membrane disorders	Blood Reviews	2013		no	no		not relevant	not relevant
Hogan, Kirk J.	Hereditary vulnerabilities to post-operative cognitive dysfunction and dementia	Progress in Neuro-Psychopharmacology and Biological Psychiatry	2013		no	no		not relevant	not relevant
Olesen, Morten S. MSc, PhD Yuan, Lei MD Liang, Bo MD, PhD Holst, Anders G. MD Nielsen, Nikolaj MSc Nielsen, Jonas B. MD Hedley, Paula L. MSc Christiansen, Michael MD Olesen, Soren-Peter MD, DMSci Haunso, Stig MD, DMSc Schmitt, Nicole MSc, PhD Jespersen, Thomas MSc, PhD, DMSci Svendsen, Jesper H. MD, DMSci, FESC	High Prevalence of Long QT Syndrome-Associated SCN5A Variants in Patients With Early-Onset Lone Atrial Fibrillation	Circulation: Cardiovascular Genetics August 2012	2012		no	no		not relevant	not relevant
Kaka, Azeem S.; Kumar, Bhavna; Kumar, Pawan; Jr., Paul E. Wakely; Kirsch, Claudia M.; Old, Matthew O.; Ozer, Enver; Agrawal, Amit; Carrau, Ricardo E.; Schuller, David E.; Siddiqui, Farzan & Teknos, Theodoros N.	Highly aggressive human papillomavirus-related oropharyngeal cancer clinical, radiologic, and pathologic characteristics	Oral Surgery, Oral Medicine, Oral Pathology and Oral Radiology	2013		no	no		not relevant	not relevant
Chadwick, Dianne & Roehrl, Michael H.A.	High-quality biobanking for personalized precision medicine BioSpecimen Sciences at the helm	Diagnostic Histopathology	2013		no	no		not relevant	not relevant
Haery, Leila; Lugo-PicÃ³1, JuliÃ¡n G.; Henry, Ryan A.; Andrews, Andrew J. & Gilmore, Thomas D.	Histone acetyltransferase-deficient p300 mutants in diffuse large B cell lymphoma have altered transcriptional regulatory activities and are required for optimal cell growth	Molecular Cancer	2014		no	no		not relevant	not relevant
Brandsma M., Baas F., de Bakker P.I.W., Beem E.P., Boomsma D.I., Bovenberg J., Bueno-de-Mesquita B., van Duijn C., Kiemeney L.A., Klungel O., de Leeuw P.W., van Leeuwen F.E., Ridder-Numan J., Stolk R.P., Slagboom P.E., Swertz M., Wijmenga C., van Ommen G.J.B.; Brandsma, M.; Baas, F.; De Bakker, P. I. W.; Beem, E. P.; Boomsma, D. I.; Bovenberg, J.; Bueno-de-Mesquita, B.; Van Duijn, C.; Kiemeney, L…	How to kickstart a national biobanking infrastructure - experiences and prospects of BBMRI-NL	; Norsk Epidemiologi	2012		no	no		not relevant	not relevant
Jordan, Daniel M; Ramensky, Vasily E & Sunyaev, Shamil R	Human allelic variation perspective from protein function, structure, and evolution	Current Opinion in Structural Biology	2010		no	no		not relevant	not relevant
Collin, Matthew; Bigley, Venetia; Haniffa, Muzlifah & Hambleton, Sophie	Human dendritic cell deficiency the missing ID?	Nature Reviews Immunology	2011		no	no		not relevant	not relevant
Chapman, Stephen J. & Hill, Adrian V. S.	Human genetic susceptibility to infectious disease	Nature Reviews Genetics	2012		no	no		not relevant	not relevant
Rader, Daniel J.	Human Genetics of Atherothrombotic Disease and its Risk Factors	Arteriosclerosis, Thrombosis & Vascular Biology April 2015	2015		no	no		not relevant	not relevant
Brunham, Liam R. & Hayden, Michael R.	Human genetics of HDL Insight into particle metabolism and function	Progress in Lipid Research	2015		no	no		not relevant	not relevant
Gillison, Maura L.; Alemany, Laia; Snijders, Peter J.F.; Chaturvedi, Anil; Steinberg, Bettie M.; Schwartz, Steve & Castellsagué, Xavier	Human Papillomavirus and Diseases of the Upper Airway Head and Neck Cancer and Respiratory Papillomatosis	Vaccine	2012		no	no		not relevant	not relevant
Hibaoui, Youssef & Feki, Anis	Human pluripotent stem cells applications and challenges in neurological diseases	Frontiers in Physiology	2012		no	no		not relevant	not relevant
Wong, Tiffany Yeung, Joanne Hildebrand, Kyla J. Junker, Anne K. Turvey, Stuart E.	Human primary immunodeficiencies causing defects in innate immunity	Current Opinion in Allergy & Clinical Immunology December 2013	2013		no	no		not relevant	not relevant
Mattei, Jean-FranÃ§ois	Humanity and human DNA	European Journal of Medical Genetics	2012		no	no		not relevant	not relevant
Duncavage, Eric J.; Magrini, Vincent; Becker, Nils; Armstrong, Jon R.; Demeter, Ryan T.; Wylie, Todd; Abel, Haley J. & Pfeifer, John D.	Hybrid Capture and Next-Generation Sequencing Identify Viral Integration Sites from Formalin-Fixed, Paraffin-Embedded Tissue	The Journal of Molecular Diagnostics	2011		no	no		not relevant	not relevant
Shi, Lei & Su, Bing	Identification and functional characterization of a primate-specific E2F1 binding motif regulating MCPH1 expression	FEBS Journal	2012		no	no		not relevant	not relevant
Bang, Peter; Ahmed, S. Faisal; Argente, JesÃºs; Backeljauw, Philippe; Bettendorf, Markus; Bona, Gianni; Coutant, Régis; Rosenfeld, Ron G.; Walenkamp, Marie-José & Savage, Martin O.	Identification and management of poor response to growth-promoting therapy in children with short stature	Clinical Endocrinology	2012		no	no		not relevant	not relevant
MartÃ­nez, Francisco Puerta & Tang, Qiyi	Identification of Cellular Proteins that Interact with Human Cytomegalovirus Immediate-Early Protein 1 by Protein Array Assay	Viruses (1999-4915)	2014		no	no		not relevant	not relevant
Rouwette, Myrthe; Noben, Jean-Paul; Van Horssen, Jack; Van Wijmeersch, Bart; Hupperts, Raymond; Jongen, Peter J.; Verbeek, Marcel M.; De Deyn, Peter P.; Stinissen, Piet & Somers, Veerle	Identification of coronin-1a as a novel antibody target for clinically isolated syndrome and multiple sclerosis	Journal of Neurochemistry	2013		no	no		not relevant	not relevant
Takai, Atsushi; Dang, Hien T. & Wang, Xin W.	Identification of Drivers from Cancer Genome Diversity in Hepatocellular Carcinoma	International Journal of Molecular Sciences	2014		no	no		not relevant	not relevant
Li, Rong; Du, Juan & Hou, Jian	Identification of the potential risk factors for monoclonal gammopathy of undetermined significance of progression	Hematology	2015		no	no		not relevant	not relevant
Annibali, V.; Mechelli, R.; Romano, S.; Buscarinu, M.C.; Fornasiero, A.; Umeton, R.; Ricigliano, V.A.G.; Orzi, F.; Coccia, E.M.; Salvetti, M. & Ristori, G.	IFN-β and multiple sclerosis: from etiology to therapy and back	Cytokine & Growth Factor Reviews	2014		no	no		not relevant	not relevant
Jiang, Q; Xu, L-P; Liu, D-H; Liu, K-Y; Gale, R P; Zhang, M-J; Jiang, B; Zhang, X-H; Wang, Y; Chen, S-S; Zhao, X-Y; Chen, H; Jiang, H; Chen, Y-H; Han, W; Qin, Y-Z; Liu, Y-R; Lai, Y-Y; Lv, M & Huang, X-J	Imatinib results in better outcomes than HLA-identical sibling transplants in young persons with newly diagnosed chronic-phase chronic myelogenous leukemia	Leukemia (08876924)	2013		no	no		not relevant	not relevant
Carnt, Nicole A.; Willcox, Mark D.P.; Hau, Scott; Keay, Lisa; Dart, John K.G.; Chakrabarti, Subhabrata & Stapleton, Fiona	Immune Defense Single Nucleotide Polymorphisms and Recruitment Strategies Associated with Contact Lens Keratitis	Ophthalmology	2012		no	no		not relevant	not relevant
Oshima, Minoru MD * Okano, Keiichi MD, PhD * Muraki, Shinobu MT ++ Haba, Reiji MD, PhD + Maeba, Takashi MD, PhD [S] Suzuki, Yasuyuki MD, PhD * Yachida, Shinichi MD, PhD *,[P]	Immunohistochemically Detected Expression of 3 Major Genes (CDKN2A/p16, TP53, and SMAD4/DPC4) Strongly Predicts Survival in Patients With Resectable Pancreatic Cancer	Annals of Surgery August 2013	2013		no	no		not relevant	not relevant
Weide, Benjamin; Giacomo, Anna-Maria Di; Fonsatti, Ester & Zitvogel, Laurence	Immunologic correlates in the course of treatment with immunomodulating antibodies	Seminars in Oncology	2015		no	no		not relevant	not relevant
Ortega, Victor E. Meyers, Deborah A.	Implications of population structure and ancestry on asthma genetic studies	Current Opinion in Allergy & Clinical Immunology October 2014	2014		no	no		not relevant	not relevant
Fredrikson, Diane H.; Boyda, Heidi N.; Tse, Lurdes; Whitney, Zachary; Pattison, Mark A.; Ott, Fred J.; Hansen, Laura; Barr, Alasdair M.; Engh, John Abel & Morken, Gunnar	Improving metabolic and cardiovascular health at an early psychosis intervention program in Vancouver, Canada	Frontiers in Psychiatry	2014		no	no		not relevant	not relevant
Postmus, Iris; Johnson, Paul C.D.; Trompet, Stella; de Craen, Anton J.M.; Slagboom, P. Eline; Devlin, James J.; Shiffman, Dov; Sacks, Frank M.; Kearney, Patricia M.; Stott, David J.; Buckley, Brendan M.; Sattar, Naveed; Ford, Ian; Westendorp, Rudi G.J. & Jukema, J. Wouter	In search for genetic determinants of clinically meaningful differential cardiovascular event reduction by pravastatin in the PHArmacogenetic study of Statins in the Elderly at risk (PHASE)/PROSPER study	Atherosclerosis	2014		no	no		not relevant	not relevant
Rubio-Perez, Carlota; Tamborero, David; Schroeder, MichaelÂ P.; AntolÃ­n, AlbertÂ A.; Deu-Pons, Jordi; Perez-Llamas, Christian; Mestres, Jordi; Gonzalez-Perez, Abel & Lopez-Bigas, Nuria	In Silico Prescription of Anticancer Drugs to Cohorts of 28 Tumor Types Reveals Targeting Opportunities	Cancer Cell	2015		no	no		not relevant	not relevant
Yin O.	Incorporating Pharmacogenomics in Drug Development A Perspective from Industry		2013		no	no		not relevant	not relevant
Rugge, Massimo; Capelle, Lisette G. & Fassan, Matteo	Individual risk stratification of gastric cancer Evolving concepts and their impact on clinical practice	Best Practice & Research Clinical Gastroenterology	2014		no	no		not relevant	not relevant
Fisher, Rosalie & Larkin, James	Individualising treatment choices in a crowded treatment algorithm	European Journal of Cancer Supplements	2013		no	no		not relevant	not relevant
Burgess, Earle F.	Individualized management of advanced bladder cancer Where do we stand?	Urologic Oncology: Seminars and Original Investigations	2013		no	no		not relevant	not relevant
Girnius, Saulius & Munshi, Nikhil C.	Individualized Therapy in Multiple Myeloma Are We There?	Seminars in Oncology	2013		no	no		not relevant	not relevant
Bai, Y.; Ni, M.; Cooper, B.; Wei, Y. & Fury, W.; Bai, Y; Ni, M; Cooper, B; Wei, Y; Fury, W	Inference of high resolution HLA types using genome-wide RNA or DNA sequencing reads	BMC Genomics;	2014		no	no		not relevant	not relevant
Guthery, Stephen L. MD 1,* Mineau, Geraldine PhD 2,3 Pimentel, Richard MSCS 3 Williams, Marc S. MD 4 Kerber, Richard A. PhD 5	Inflammatory bowel disease aggregation in Utah kindreds	Inflammatory Bowel Diseases March 2011	2011		no	no		not relevant	not relevant
Chockalingam, Priya & Wilde, Arthur A.	Inherited arrhythmia syndromes leading to sudden cardiac death in the young A global update and an Indian perspective	Indian Heart Journal	2014		no	no		not relevant	not relevant
Tanner, Stephan M.; Sturm, Amy C.; Baack, Elizabeth C.; Liyanarachchi, Sandya & de la Chapelle, Albert	Inherited cobalamin malabsorption Mutations in three genes reveal functional and ethnic patterns	Orphanet Journal of Rare Diseases	2012		no	no		not relevant	not relevant
Fine, Jo-David; Bruckner-Tuderman, Leena; Eady, Robin A.J.; Bauer, Eugene A.; Bauer, Johann W.; Has, Cristina; Heagerty, Adrian; Hintner, Helmut; Hovnanian, Alain; Jonkman, Marcel F.; Leigh, Irene; Marinkovich, M. Peter; Martinez, Anna E.; McGrath, John A.; Mellerio, Jemima E.; Moss, Celia; Murrell, Dedee F.; Shimizu, Hiroshi; Uitto, Jouni; Woodley, David & Zambruno, Giovanna	Inherited epidermolysis bullosa Updated recommendations on diagnosis and classification	Journal of the American Academy of Dermatology	2014		no	no		not relevant	not relevant
Ito, Takao; Taniguchi, Hiroaki; Fukagai, Kousuke; Okamuro, Shota & Kobayashi, Akira	Inhibitory Mechanism of FAT4 Gene Expression in Response to Actin Dynamics during Src-Induced Carcinogenesis	PLoS ONE	2015		no	no		not relevant	not relevant
Brown, Morris J.	Ins and Outs of Aldosterone-Producing Adenomas of the Adrenal From Channelopathy to Common Curable Cause of Hypertension	Hypertension January 2014	2014		no	no		not relevant	not relevant
Borad, Mitesh J.; Champion, Mia D.; Egan, Jan B.; Liang, Winnie S.; Fonseca, Rafael; Bryce, Alan H.; McCullough, Ann E.; Barrett, Michael T.; Hunt, Katherine; Patel, Maitray D.; Young, Scott W.; Collins, Joseph M.; Silva, Alvin C.; Condjella, Rachel M.; Block, Matthew; McWilliams, Robert R.; Lazaridis, Konstantinos N.; Klee, Eric W.; Bible, Keith C. & Harris, Pamela	Integrated Genomic Characterization Reveals Novel, Therapeutically Relevant Drug Targets in FGFR and EGFR Pathways in Sporadic Intrahepatic Cholangiocarcinoma	PLoS Genetics	2014		no	no		not relevant	not relevant
Garralda, Elena; Paz, Keren; Lopez-Casas, Pedro P.; Jones, Sian; Katz, Amanda; Kann, Lisa M.; Lopez-Rios, Fernando; Sarno, Francesca; Al-Shahrour, Fatima; Vasquez, David; Bruckheimer, Elizabeth; Angiuoli, Samuel V.; Calles, Antonio; Diaz, Luis A.; Velculescu, Victor E.; Valencia, Alfonso; Sidransky, David; Hidalgo, Manuel; Garralda E, Paz K, LÃ³pez-Casas PP, Jones S, Katz A, Kann LM, LÃ³pez-Rios …	Integrated Next-Generation Sequencing and Avatar Mouse Models for Personalized Cancer Treatment	CLINICAL CANCER RESEARCH; Clin Cancer Res. 2014;	2014		no	no		not relevant	not relevant
Engle, Sandra J. & Puppala, Dinesh	Integrating Human Pluripotent Stem Cells into Drug Development	Cell Stem Cell	2013		no	no		not relevant	not relevant
Hobbs, Brian D. & Hersh, Craig P.	Integrative genomics of chronic obstructive pulmonary disease	Biochemical and Biophysical Research Communications	2014		no	no		not relevant	not relevant
Grasso CS, Cani AK, Hovelson DH, Quist MJ, Douville NJ, Yadati V, Amin AM, Nelson PS, Betz BL, Liu CJ, Knudsen KE, Cooney KA, Feng FY, McDaniel AS, Tomlins SA.	Integrative molecular profiling of routine clinical prostate cancer specimens	Ann Oncol. 2015	2015		no	no		not relevant	not relevant
Facio, Flavia M; Eidem, Haley; Fisher, Tyler; Brooks, Stephanie; Linn, Amy; Kaphingst, Kimberly A; Biesecker, Leslie G & Biesecker, Barbara B	Intentions to receive individual results from whole-genome sequencing among participants in the ClinSeq study	European Journal of Human Genetics	2013		no	no		not relevant	not relevant
Fisher, Rosalie; Larkin, James & Swanton, Charles	Inter and intratumour heterogeneity a barrier to individualized medical therapy in renal cell carcinoma?	Frontiers in Oncology	2012		no	no		not relevant	not relevant
Soares, FilipaÂ A.C.; Sheldon, Michael; Rao, Mahendra; Mummery, Christine & Vallier, Ludovic	International Coordination of Large-Scale Human Induced Pluripotent Stem Cell Initiatives Wellcome Trust and ISSCR Workshops White Paper	Stem Cell Reports	2014		no	no		not relevant	not relevant
Kuo, Christin S. a Young, Lisa R. b,c	Interstitial lung disease in children	Current Opinion in Pediatrics June 2014	2014		no	no		not relevant	not relevant
Sia, D; Tovar, V; Moeini, A & Llovet, J M	Intrahepatic cholangiocarcinoma pathogenesis and rationale for molecular therapies	Oncogene	2013		no	no		not relevant	not relevant
Frazier, Jean A. MD * McDougle, Christopher J. MD +	Introduction	Harvard Review of Psychiatry March/April 2014	2014		no	no		not relevant	not relevant
Diaw L, Youngblood V, Taylor JG 6th	Introduction to next-generation nucleic acid sequencing in cardiovascular disease research		2013		no	no		not relevant	not relevant
Artuso, Rosangela; Papa, Filomena T; Grillo, Elisa; Mucciolo, Mafalda; Yasui, Dag H; Dunaway, Keith W; Disciglio, Vittoria; Mencarelli, Maria A; Pollazzon, Marzia; Zappella, Michele; Hayek, Giuseppe; Mari, Francesca; Renieri, Alessandra; LaSalle, Janine M & Ariani, Francesca	Investigation of modifier genes within copy number variations in Rett syndrome	Journal of Human Genetics	2011		no	no		not relevant	not relevant
Jiao, Bin; Liu, Xiaoyan; Tang, Beisha; Hou, Lihua; Zhou, Lin; Zhang, Fufeng; Zhou, Yafang; Guo, Jifeng; Yan, Xinxiang & Shen, Lu	Investigation of TREM2, PLD3, and UNC5C variants in patients with Alzheimer's disease from mainland China	Neurobiology of Aging	2014		no	no		not relevant	not relevant
Maleszewska, Marta & Kaminska, Bozena	Is Glioblastoma an Epigenetic Malignancy?	Cancers	2013		no	no		not relevant	not relevant
Haspel, Richard; Stanworth, Simon & Callum, Jeannie; Stanworth, Simon; Haspel, Richard & Callum, Jeannie	Journal Club	Transfusion Medicine Reviews	2015; 2013		no	no		not relevant	not relevant
Crane, Bonnie; Alpert, Patricia T.; Cyrkiel, Dianne & Jauregui, Alan	Kabuki syndrome A challenge for the primary care provider	Journal of the American Association of Nurse Practitioners	2013		no	no		not relevant	not relevant
Yu, Peter Paul	Knowledge Bases, Clinical Decision Support Systems, and Rapid Learning in Oncology	Journal of Oncology Practice	2015		no	no		not relevant	not relevant
Lohn, Z.; Adam, S.; Birch, P. H.; Friedman, J. M.; Lohn, Z.a b; Adam, S.a; Birch, P.H.a & Friedman, J.M.a; Lohn, Z; Adam, S; Birch, PH; Friedman, JM	Incidental Findings from Clinical Genome-Wide Sequencing A Review	JOURNAL OF GENETIC COUNSELING;	2014		no	yes	R2Y no	not relevant	incidental findings
Puck, Jennifer M.	Laboratory technology for population-based screening for severe combined immunodeficiency in neonates The winner is T-cell receptor excision circles	Journal of Allergy and Clinical Immunology	2012		no	no		not relevant	not relevant
Ma'ayan, Avi; Rouillard, Andrew D.; Clark, Neil R.; Wang, Zichen; Duan, Qiaonan & Kou, Yan	Lean Big Data integration in systems biology and systems pharmacology	Trends in Pharmacological Sciences	2014		no	no		not relevant	not relevant
Weiss, Scott T.	Lung function and airway diseases	Nature Genetics	2010		no	no		not relevant	not relevant
Imbrici, Paola; Camerino, Diana Conte & Tricarico, Domenico; Imbrici, Paola; Conte Camerino, Diana & Tricarico, Domenico	Major channels involved in neuropsychiatric disorders and therapeutic perspectives	Frontiers in Genetics	2013		no	no		not relevant	not relevant
Guerrini, Renzo & Dobyns, William B	Malformations of cortical development clinical features and genetic causes	The Lancet Neurology	2014		no	no		not relevant	not relevant
Sandberg, David E.	Management of Disorders of Sex Development Editorial Commentary	Pediatric Clinics of North America	2012		no	no		not relevant	not relevant
Lecroq, T; Soualmia, L F; Lecroq T, Soualmia LF.; Lecroq T, Soualmia LF	Managing large-scale genomic datasets and translation into clinical practice	Yearbook of medical informatics; Yearb Med Inform. 2014;	2014		no	no		not relevant	not relevant
Al-Owain, Mohammed; Al-Zaidan, Hamad; Al-Hassnan, Zuhair; Al-Owain, M.a b; Al-Zaidan, H.a b & Al-Hassnan, Z.a b	Map of Autosomal Recessive Genetic Disorders in Saudi Arabia Concepts and Future Directions	AMERICAN JOURNAL OF MEDICAL GENETICS PART A; American Journal of Medical Genetics, Part A	2012		no	no		not relevant	not relevant
Viray, Hollis; Bradley, William R.; Schalper, Kurt A.; Rimm, David L. & Rothberg, Bonnie E. Gould	Marginal and Joint Distributions of S100, HMB-45, and Melan-A Across a Large Series of Cutaneous Melanomas	Archives of Pathology & Laboratory Medicine	2013		no	no		not relevant	not relevant
Holme, Harriet; Hossain, Upal; Kirwan, Michael; Walne, Amanda; Vulliamy, Tom & Dokal, Inderjeet	Marked genetic heterogeneity in familial myelodysplasia/acute myeloid leukaemia	British Journal of Haematology	2012		no	no		not relevant	not relevant
Valent, Peter	Mastocytosis a paradigmatic example of a rare disease with complex biology and pathology	American Journal of Cancer Research	2013		no	no		not relevant	not relevant
Jonas, Brian A. & Greenberg, Peter L.	MDS prognostic scoring systems " Past, present, and future	Best Practice & Research Clinical Haematology	2015		no	no		not relevant	not relevant
Burg, Martin G. & Wu, Chun-Fang	Mechanical and Temperature Stressor-Induced Seizure-and-Paralysis Behaviors in Drosophila Bang-Sensitive Mutants	Journal of Neurogenetics	2012		no	no		not relevant	not relevant
Bagrodia, Shubha; Smeal, Tod & Abraham, Robert T.	Mechanisms of intrinsic and acquired resistance to kinase-targeted therapies	Pigment Cell & Melanoma Research	2012		no	no		not relevant	not relevant
Hersey, P.; Smalley, K. S. M.; Weeraratna, A.; Bosenberg, M.; Zhang, X. D.; Haass, N. K.; Paton, E.; Mann, G. & Scolyer, R. A.	Meeting report from the 7th International Melanoma Congress, Sydney, November, 2010	Pigment Cell & Melanoma Research	2011		no	no		not relevant	not relevant
Musser, Melissa; Munger, Steven & Gunn, Teresa	Meeting report of the 26th International Mammalian Genome Conference	Mammalian Genome	2013		no	no		not relevant	not relevant
Kwon, Eun-Kyung M.; Halvorson, Christian R.; Rady, Peter; Tyring, Stephen; Nguyen, Harrison P.; Kao, Grace F. & Gaspari, Anthony A.	Merkel Cell Polyomavirus Detection in a Patient with Familial Epidermodysplasia Verruciformis	Pediatric Dermatology	2013		no	no		not relevant	not relevant
Gelsomino, Francesco; Rossi, Giulio & Tiseo, Marcello	MET and Small-Cell Lung Cancer	Cancers	2014		no	no		not relevant	not relevant
The Editors	Metabolomics, Proteomics, Genomics, and Transcriptomics in Circulation and the Circulation Subspecialty Journals	Circulation March 27, 2012	2012		no	no		not relevant	not relevant
Graves, Angela; Hessamodini, Hannah; Wong, Germaine & Lim, Wai H.	Metastatic renal cell carcinoma update on epidemiology, genetics, and therapeutic modalities	ImmunoTargets & Therapy	2013		no	no		not relevant	not relevant
Maegdefessel, Lars; Spin, Joshua M.; Adam, Matti; Raaz, Uwe; Toh, Ryuji; Nakagami, Futoshi & Tsao, Philip S.	Micromanaging Abdominal Aortic Aneurysms	International Journal of Molecular Sciences	2013		no	no		not relevant	not relevant
Severino, Patricia; BrÃ¼ggemann, Holger; Andreghetto, Flavia Maziero; Camps, Carme; de Klingbeil, Maria; de Pereira, Welbert Oliveira; Soares, Renata Machado; Moyses, Raquel; WÃ¼nsch-Filho, Victor; Mathor, Monica Beatriz; Nunes, Fabio Daumas; Ragoussis, Jiannis & Tajara, Eloiza Helena	MicroRNA expression profile in head and neck cancer HOX-cluster embedded microRNA-196a and microRNA-10b dysregulation implicated in cell proliferation	BMC Cancer	2013		no	no		not relevant	not relevant
Phua, Yu Leng a,b Ho, Jacqueline a,b	MicroRNAs in the pathogenesis of cystic kidney disease	Current Opinion in Pediatrics April 2015	2015		no	no		not relevant	not relevant
Spinazzola, A.	Mitochondrial DNA mutations and depletion in pediatric medicine	Seminars in Fetal and Neonatal Medicine	2011		no	no		not relevant	not relevant
Pitceathly, Robert D.S. a McFarland, Robert b	Mitochondrial myopathies in adults and children management and therapy development	Current Opinion in Neurology October 2014	2014		no	no		not relevant	not relevant
Clarke, Colleen; Xiao, Rui; Place, Emily; Zhang, Zhe; Sondheimer, Neal; Bennett, Michael; Yudkoff, Marc & Falk, Marni J.	Mitochondrial respiratory chain disease discrimination by retrospective cohort analysis of blood metabolites	Molecular Genetics and Metabolism	2013		no	no		not relevant	not relevant
Appelbaum, Paul S.; Parens, Erik; Waldman, Cameron R.; Klitzman, Robert; Fyer, Abby; Martinez, Josue; Price, W. Nicholson & Chung, Wendy K.	Models of Consent to Return of Incidental Findings in Genomic Research	Hastings Center Report	2014		no	no		not relevant	not relevant
Knol, Edward F; Haeck, Inge M; van Kraats, Annemieke A; Laaper-Ertmann, Marloes; Giovannone, Barbara; Hijnen, DirkJan; Nijhuis, Evert; de Bruin-Weller, Marjolein S; Knol, Mirjam J & Bruijnzeel-Koomen, Carla A	Modulation of Lymphocyte Function In Vivo via Inhibition of Calcineurin or Purine Synthesis in Patients with Atopic Dermatitis	Journal of Investigative Dermatology	2012		no	no		not relevant	not relevant
Fumagalli, Debora; Andre, Fabrice; Piccart-Gebhart, Martine J.; Sotiriou, Christos & Desmedt, Christine	Molecular biology in breast cancer Should molecular classifiers be assessed by conventional tools or by gene expression arrays?	Critical Reviews in Oncology/Hematology	2012		no	no		not relevant	not relevant
Boublikova, Ludmila; Buchler, Tomas; Stary, Jan; Abrahamova, Jitka & Trka, Jan	Molecular biology of testicular germ cell tumors Unique features awaiting clinical application	Critical Reviews in Oncology/Hematology	2014		no	no		not relevant	not relevant
Sapre, Nikhil Herle, Praduymna Anderson, Paul D. Corcoran, Niall M. Hovens, Christopher M.	Molecular biomarkers for predicting outcomes in urothelial carcinoma of the bladder	Pathology June 2014	2014		no	no		not relevant	not relevant
Gunn, Shelly; Reveles, Xavier; Weldon, Korrie; Barrera, Andres; Ishaque, Mariam; Taylor, Dale; McCaskill, Chris; Kim, Jaeweon; Shah, Rashmi; Mohammed, Mansoor; Barry, Todd; Kaiser, Brianne; Patnaik, Amita & Tolcher, Anthony	Molecular cytogenetics as a clinical test for prognostic and predictive biomarkers in newly diagnosed ovarian cancer	Journal of Ovarian Research	2013		no	no		not relevant	not relevant
Zhao, Jian-Qiang; Chen, Zhen-Guang & Qi, Xiao-Ping	Molecular diagnosis and comprehensive treatment of multiple endocrine neoplasia type 2 in Southeastern Chinese	Hereditary Cancer in Clinical Practice	2015		no	no		not relevant	not relevant
Kim, Joon-Hyung; Huse, Jason T; Huang, Yujie; Lyden, David & Greenfield, Jeffrey P	Molecular diagnostics in paediatric glial tumours	The Lancet Oncology	2013		no	no		not relevant	not relevant
Koutsopoulos, Sotirios	Molecular fabrications of smart nanobiomaterials and applications in personalized medicine	Advanced Drug Delivery Reviews	2012		no	no		not relevant	not relevant
Barbieri, Christopher E; Demichelis, Francesca & Rubin, Mark A	Molecular genetics of prostate cancer emerging appreciation of genetic complexity	Histopathology	2012		no	no		not relevant	not relevant
Zhang, Pan; Mirani, Neena; Baisre, Ada & Fernandes, Helen	Molecular Heterogeneity of Head and Neck Squamous Cell Carcinoma Defined by Next-Generation Sequencing	The American Journal of Pathology	2014		no	no		not relevant	not relevant
Cantsilieris, Stuart; Baird, Paul N. & White, Stefan J.	Molecular methods for genotyping complex copy number polymorphisms	Genomics	2013		no	no		not relevant	not relevant
Aiken, Robert	Molecular Neuro-oncology and the Challenge of the Blood-Brain Barrier	Seminars in Oncology	2014		no	no		not relevant	not relevant
Rijn, Matt; Guo, Xiangqian; Sweeney, Robert T; Beck, Andrew H & West, Robert B	Molecular pathological analysis of sarcomas using paraffin-embedded tissue current limitations and future possibilities	Histopathology	2014		no	no		not relevant	not relevant
Hamilton, Stanley R.	Molecular pathology	Molecular Oncology	2012		no	no		not relevant	not relevant
Appin, Christina L. MD Brat, Daniel J. MD, PhD	Molecular Pathways in Gliomagenesis and Their Relevance to Neuropathologic Diagnosis	Advances in Anatomic Pathology January 2015	2015		no	no		not relevant	not relevant
Zito, Christopher R.; Jilaveanu, Lucia B.; Anagnostou, Valsamo; Rimm, David; Bepler, Gerold; Maira, Sauveur-Michel; Hackl, Wolfgang; Camp, Robert; Kluger, Harriet M. & Chao, Herta H.	Multi-Level Targeting of the Phosphatidylinositol-3-Kinase Pathway in Non-Small Cell Lung Cancer Cells	PLoS ONE	2012		no	no		not relevant	not relevant
Bissonnette, Luc & Bergeron, Michel G.	Multiparametric technologies for the diagnosis of syndromic infections	Clinical Microbiology Newsletter	2012		no	no		not relevant	not relevant
Knievel, Judith; Schulz, Wolfgang A.; Greife, Annemarie; Hader, Christiane; LÃ¼bke, Tobias; Schmitz, Ingo; Albers, Peter & Niegisch, GÃ¼nter	Multiple Mechanisms Mediate Resistance to Sorafenib in Urothelial Cancer	International Journal of Molecular Sciences	2014		no	no		not relevant	not relevant
Naruse, Hiroya; Takahashi, Yuji; Kihira, Tameko; Yoshida, Sohei; Kokubo, Yasumasa; Kuzuhara, Shigeki; Ishiura, Hiroyuki; Amagasa, Masaharu; Murayama, Shigeo; Tsuji, Shoji & Goto, Jun	Mutational analysis of familial and sporadic amyotrophic lateral sclerosis with OPTN mutations in Japanese population	Amyotrophic Lateral Sclerosis	2012		no	no		not relevant	not relevant
Crea, F; Sun, L; Pikor, L; Frumento, P; Lam, W L & Helgason, C D	Mutational analysis of Polycomb genes in solid tumours identifies PHC3 amplification as a possible cancer-driving genetic alteration	British Journal of Cancer	2013		no	no		not relevant	not relevant
Susman, Ed	Mutations Give Hints in Seeking Clues to Effective Neoadjuvant Breast Cancer Therapy	Oncology Times February 10, 2015	2015		no	no		not relevant	not relevant
Amasino, Richard M.	My favourite flowering image Maryland Mammoth tobacco	Journal of Experimental Botany	2013		no	no		not relevant	not relevant
Morgan, Ian G; Ohno-Matsui, Kyoko & Saw, Seang-Mei	Myopia	The Lancet	2012		no	no		not relevant	not relevant
Markman, Janet L.; Rekechenetskiy, Arthur; Holler, Eggehard & Ljubimova, Julia Y.	Nanomedicine therapeutic approaches to overcome cancer drug resistance	Advanced Drug Delivery Reviews	2013		no	no		not relevant	not relevant
Lauer, Michael S.; Kiley, James P.; Mockrin, Stephen C.; Mensah, George A.; Hoots, W. Keith; Patel, Yasin; Cook, Nakela L.; Patterson, Amy P. & Gibbons, Gary H.; Lauer, Michael S. MD Kiley, James P. PhD Mockrin, Stephen C. PhD Mensah, George A. MD Hoots, W. Keith MD Patel, Yasin MPH Cook, Nakela L. MD, MPH Patterson, Amy P. MD, PhD Gibbons, Gary H. MD	National Heart, Lung, and Blood Institute (NHLBI) Strategic Visioning Setting an Agenda Together for the NHLBI of 2025	Journal of the American College of Cardiology ; Circulation March 24, 2015			no	no		not relevant	not relevant
Kurban, Ghada; Gallie, Brenda L.; Leveridge, Michael; Evans, Andrew; Rushlow, Diane; Matevski, Donco; Gupta, Rashi; Finelli, Antonio & Jewett, Michael A.S.	Needle core biopsies provide ample material for genomic and proteomic studies of kidney cancer Observations on DNA, RNA, protein extractions and VHL mutation detection	Pathology - Research and Practice	2012		no	no		not relevant	not relevant
Sfakianos, John P. & Galsky, Matthew D.	Neoadjuvant Chemotherapy in the Management of Muscle-Invasive Bladder Cancer Bridging the Gap Between Evidence and Practice	Urologic Clinics of North America	2015		no	no		not relevant	not relevant
Paquet, Nicolas; Box, Joseph K.; Ashton, Nicholas W.; Suraweera, Amila; Croft, Laura V.; Urquhart, Aaron J.; Bolderson, Emma; Zhang, Shu-Dong; O'Byrne, Kenneth J. & Richard, Derek J.	Néstor-Guillermo Progeria Syndrome a biochemical insight into Barrier-to-Autointegration Factor 1, alanine 12 threonine mutation	BMC Molecular Biology	2014		no	no		not relevant	not relevant
JuÃ¡rez, Paula & Palau, Francesc	Neural and Molecular Features on Charcot-Marie-Tooth Disease Plasticity and Therapy	Neural Plasticity	2012		no	no		not relevant	not relevant
Reading, Richard	Neurological and developmental outcome in extremely preterm children born in England in 1995 and 2006 the EPICure studies	Child: Care, Health & Development	2013		no	no		not relevant	not relevant
Luke, Jason J. & Ott, Patrick A.	New developments in the treatment of metastatic melanoma - role of dabrafenib-trametinib combination therapy	Drug, Healthcare & Patient Safety	2014		no	no		not relevant	not relevant
Nattel, Stanley; Andrade, Jason; Macle, Laurent; Rivard, Lena; Dyrda, Katia; Mondesert, Blandine & Khairy, Paul	New Directions in Cardiac Arrhythmia Management Present Challenges and Future Solutions	Canadian Journal of Cardiology	2014		no	no		not relevant	not relevant
Touitou, Isabelle	New genetic interpretation of old diseases	Autoimmunity Reviews	2012		no	no		not relevant	not relevant
Bell, Scott C.; Boeck, Kris De & Amaral, Margarida D.	New pharmacological approaches for cystic fibrosis Promises, progress, pitfalls	Pharmacology & Therapeutics	2015		no	no		not relevant	not relevant
Zhang, Junqing; Wang, Peng; Han, Bing; Ding, Yibing; Pan, Lei; Zou, Jing; Liu, Haisheng; Pang, Xinzhi; Liu, Enqing; Wang, Hongyue; Liu, Hongyan; Zhang, Xudong; Cheng, Xiu; Feng, Dafei; Li, Qian; Wang, Dayong; Zong, Liang; Yi, Yuting; Tian, Ning; Mu, Feng; Tian, Geng; Chen, Yaqiu; Liu, Gongshu; Zhang, Fuxia; Yi, Xin; Yang, Ling & Wang, Qiuju	Newborn hearing concurrent genetic screening for hearing impairment"A clinical practice in 58,397 neonates in Tianjin, China	International Journal of Pediatric Otorhinolaryngology	2013		no	no		not relevant	not relevant
Erickson, Lori A.	Incidental Findings in Medical Imaging and Genetic Testing Opportunities and Challenges	Mayo Clinic Proceedings	2014		no	yes	R2Y no	not relevant	incidental findings, return of results
Bersano, Anna; Zuffardi, Orsetta; Pantoni, Leonardo; Quaglini, Silvana; Ciccone, Roberto; Vetro, Annalisa; Persico, Alessandra; Denaro, Maria Federica & Micieli, Giuseppe	Next Generation Sequencing for Systematic Assessment of Genetics of Small-Vessel Disease and Lacunar Stroke	Journal of Stroke and Cerebrovascular Diseases	2015		no	no		not relevant	not relevant
Louis, David N.; Virgin IV, Herbert W. & Asa, Sylvia L.	Next-Generation" Pathology and Laboratory Medicine"	Archives of Pathology & Laboratory Medicine	2011		no	no		not relevant	not relevant
Huang, Ying; Cai, Mengli; Clore, G. Marius & Craigie, Robert	No Interaction of Barrier-to-Autointegration Factor (BAF) with HIV-1 MA, Cone-Rod Homeobox (Crx) or MAN1-C in Absence of DNA	PLoS ONE	2011		no	no		not relevant	not relevant
Seelen, Meinie; Visser, Anne E.; Overste, Daniel J.; Kim, Hong J.; Palud, A.; Wong, Tsz H.; van Swieten, John C.; Scheltens, Philip; Voermans, Nicol C.; Baas, Frank; de Jong, J.M.B.V.; van der Kooi, Anneke J.; de Visser, Marianne; Veldink, Jan H.; Taylor, J. Paul; Es, Michael A. Van & van den Berg, Leonard H.	No mutations in hnRNPA1 and hnRNPA2B1 in Dutch patients with amyotrophic lateral sclerosis, frontotemporal dementia, and inclusion body myopathy	Neurobiology of Aging	2014		no	no		not relevant	not relevant
Wong, Ada I.C. & Lo, Y.M. Dennis	Noninvasive fetal genomic, methylomic, and transcriptomic analyses using maternal plasma and clinical implications	Trends in Molecular Medicine	2015		no	no		not relevant	not relevant
Haverkamp, Margje H.; van de Vosse, Esther & van Dissel, Jaap T.	Nontuberculous mycobacterial infections in children with inborn errors of the immune system	Journal of Infection	2014		no	no		not relevant	not relevant
Mansouri, L; Cahill, N; Gunnarsson, R; Smedby, K E; TjÃ¶nnfjord, E; Hjalgrim, H; Juliusson, G; Geisler, C & Rosenquist, R	NOTCH1 and SF3B1 mutations can be added to the hierarchical prognostic classification in chronic lymphocytic leukemia	Leukemia (08876924)	2013		no	no		not relevant	not relevant
Kiritsi, Dimitra; Chmel, Nadja; Arnold, Andreas W; Jakob, Thilo; Bruckner-Tuderman, Leena & Has, Cristina	Novel and Recurrent AAGAB Mutations Clinical Variability and Molecular Consequences	Journal of Investigative Dermatology	2013		no	no		not relevant	not relevant
Dinney, Colin P.N.; Hansel, Donna; McConkey, David; Shipley, William; Hagan, Michael; Dreicer, Robert; Lerner, Seth; Czerniak, Bogdan; Waldman, Fred; Groshen, Susan; True, Lawrence D.; Petricoin, Emanuel; Theodorescu, Dan; Hruszkewycz, Andrew & Bajorin, Dean	Novel neoadjuvant therapy paradigms for bladder cancer Results from the National Cancer Center Institute Forum	Urologic Oncology: Seminars and Original Investigations	2014		no	no		not relevant	not relevant
Chang, Ming-Yang; Chen, Hsiao-Mang; Jenq, Chang-Chyi; Lee, Shen-Yang; Chen, Yu-Ming; Tian, Ya-Chung; Chen, Yung-Chang; Hung, Cheng-Chieh; Fang, Ji-Tseng; Yang, Chih-Wei & Wu-Chou, Yah-Huei	Novel PKD1 and PKD2 mutations in Taiwanese patients with autosomal dominant polycystic kidney disease	Journal of Human Genetics	2013		no	no		not relevant	not relevant
Gorjánácz, Mátyás	Nuclear assembly as a target for anti-cancer therapies	Nucleus (1949-1034)	2014		no	no		not relevant	not relevant
Dulac, Olivier; Plecko, Barbara; Gataullina, Svetlana & Wolf, Nicole I	Occasional seizures, epilepsy, and inborn errors of metabolism	The Lancet Neurology	2014		no	no		not relevant	not relevant
Bosman, Erika; Estabel, Jeanne; Ismail, Ozama; Podrini, Christine; White, Jacqueline & Steel, Karen	Omi, a recessive mutation on chromosome 10, is a novel allele of Ostm1	Mammalian Genome	2013		no	no		not relevant	not relevant
Silverman, Edwin K.; Vestbo, JÃ¸Ã¸rgen; Agusti, Alvar; Anderson, Wayne; Bakke, Per S.; Barnes, Kathleen C.; Graham Barr, R.; Bleecker, Eugene R.; Marike Boezen, H.; Burkart, Kristin M.; Celli, Bartolome R.; Cho, Michael H.; Cookson, William O.C.; Croxton, Thomas; Daley, Denise; DeMeo, Dawn L.; Gan, Weiniu; Garcia-Aymerich, Judith; Hall, Ian P. & Hansel, Nadia N.	Opportunities and Challenges in the Genetics of COPD 2010 An International COPD Genetics Conference Report	COPD: Journal of Chronic Obstructive Pulmonary Disease	2011		no	no		not relevant	not relevant
Sandoe, Jackson & Eggan, Kevin	Opportunities and challenges of pluripotent stem cell neurodegenerative disease models	Nature Neuroscience	2013		no	no		not relevant	not relevant
Escudier, Bernard; Albiges, Laurence & Sonpavde, Guru	Optimal Management of Metastatic Renal Cell Carcinoma Current Status	Drugs	2013		no	no		not relevant	not relevant
Stahel, R.; Bogaerts, J.; Ciardiello, F.; de Ruysscher, D.; Dubsky, P.; Ducreux, M.; Finn, S.; Laurent-Puig, P.; Peters, S.; Piccart, M.; Smit, E.; Sotiriou, C.; Tejpar, S.; Cutsem, E. Van & Tabernero, J.	Optimising translational oncology in clinical practice Strategies to accelerate progress in drug development	Cancer Treatment Reviews	2015		no	no		not relevant	not relevant
Pirmohamed, Munir; Kamali, Farhad; Daly, Ann K. & Wadelius, Mia	Oral anticoagulation a critique of recent advances and controversies	Trends in Pharmacological Sciences	2015		no	no		not relevant	not relevant
Gao, Dong; Vela, Ian; Sboner, Andrea; Iaquinta, PhillipÂ J.; Karthaus, WouterÂ R.; Gopalan, Anuradha; Dowling, Catherine; Wanjala, JacklineÂ N.; Undvall, EvaÂ A.; Arora, VivekÂ K.; Wongvipat, John; Kossai, Myriam; Ramazanoglu, Sinan; Barboza, LuendreoÂ P.; Di, Wei; Cao, Zhen; Zhang, QiÂ Fan; Sirota, Inna; Ran, Leili; MacDonald, TheresaÂ Y.; Beltran, Himisha; Mosquera, Juan-Miguel; Touijer, KarimÂ…	Organoid Cultures Derived from Patients with Advanced Prostate Cancer	Cell	2014		no	no		not relevant	not relevant
Gao, Dong & Chen, Yu	Organoid development in cancer genome discovery	Current Opinion in Genetics & Development	2015		no	no		not relevant	not relevant
van Meurs, J.B.J. & Uitterlinden, A.G.	Osteoarthritis year 2012 in review genetics and genomics	Osteoarthritis and Cartilage	2012		no	no		not relevant	not relevant
Weber, David R; Econs, Michael J & Levine, Michael A	Osteopetrosis pathogenesis, management and future directions for research	IBMS BoneKEy	2014		no	no		not relevant	not relevant
Rehemtulla, Alnawaz	Overcoming Intratumor Heterogeneity of Polygenic Cancer Drug Resistance with Improved Biomarker Integration	Neoplasia	2012		no	no		not relevant	not relevant
Faulk, Kelly; Gore, Lia & Cooper, Todd	Overview of Therapy and Strategies for Optimizing Outcomes in De Novo Pediatric Acute Myeloid Leukemia	Pediatric Drugs	2014		no	no		not relevant	not relevant
DeSouza, Ruth; Jones, Benjamin R.T.; Lowis, Stephen P. & Kurian, Kathreena M.	Paediatric Medulloblastoma- update on molecular classification driving targeted therapies	Frontiers in Oncology	2014		no	no		not relevant	not relevant
Bennett, David L H & Woods, C Geoffrey	Painful and painless channelopathies	The Lancet Neurology	2014		no	no		not relevant	not relevant
Güngör, C; Hofmann, B T; Wolters-Eisfeld, G & Bockhorn, M	Pancreatic cancer	British Journal of Pharmacology	2014		no	no		not relevant	not relevant
Lou, Emil MD, PhD * Subramanian, Subbaya PhD + Steer, Clifford J. MD ++	Pancreatic Cancer Modulation of KRAS, MicroRNAs, and Intercellular Communication in the Setting of Tumor Heterogeneity	Pancreas November 2013	2013		no	no		not relevant	not relevant
Kongpetch, Sarinya; Jusakul, Apinya; Ong, Choon Kiat; Lim, Weng Khong; Rozen, Steven G.; Tan, Patrick & Teh, Bin Tean	Pathogenesis of cholangiocarcinoma from genetics to signaling pathways	Best Practice & Research Clinical Gastroenterology	2015		no	no		not relevant	not relevant
Fontana, Robert J.; Fontana, R.J.	Pathogenesis of Idiosyncratic Drug-Induced Liver Injury and Clinical Perspectives	Gastroenterology ; Gastroenterology	2014		no	no		not relevant	not relevant
Makrythanasis, P & Antonarakis, SE	Pathogenic variants in non-protein-coding sequences	Clinical Genetics	2013		no	no		not relevant	not relevant
Wood, Laura D. MD, PhD Hruban, Ralph H. MD	Pathology and Molecular Genetics of Pancreatic Neoplasms	Cancer Journal November/December 2012	2012		no	no		not relevant	not relevant
Bluett, Brent; Litvan, Irene; Bluett, B. & Litvan, I.	Pathophysiology, genetics, clinical features, diagnosis and therapeutic trials in progressive supranuclear palsy	EXPERT OPINION ON ORPHAN DRUGS	2015		no	no		not relevant	not relevant
Hardy, J.; Bogdanovic, N.; Winblad, B.; Portelius, E.; Andreasen, N.; Cedazo-Minguez, A. & Zetterberg, H.	Pathways to Alzheimer's disease	Journal of Internal Medicine	2014		no	no		not relevant	not relevant
Ramanan, Vijay K. & Saykin, Andrew J.	Pathways to neurodegeneration mechanistic insights from GWAS in Alzheimer's disease, Parkinson's disease, and related disorders	American Journal of Neurodegenerative Disease	2013		no	no		not relevant	not relevant
Marangoni, Elisabetta Poupon, Marie-France	Patient-derived tumour xenografts as models for breast cancer drug development	Current Opinion in Oncology November 2014	2014		no	no		not relevant	not relevant
Brugarolas, James MD, PhD	PBRM1 and BAP1 as Novel Targets for Renal Cell Carcinoma	Cancer Journal July/August 2013	2013		no	no		not relevant	not relevant
DeSouza, Ruth-Mary; Jones, Benjamin R. T.; Lowis, Stephen P. & Kurian, Kathreena M.	Pediatric medulloblastoma " update on molecular classification driving targeted therapies	Frontiers in Oncology	2014		no	no		not relevant	not relevant
Klopfleisch, R.	Personalised medicine in veterinary oncology One to cure just one	The Veterinary Journal	2015		no	no		not relevant	not relevant
Doudican, Nicole A.; Kumar, Ansu; Kumar Singh, Neeraj; Nair, Prashant R.; Lala, Deepak A.; Basu, Kabya; Talawdekar, Anay A.; Sultana, Zeba; Kumar Tiwari, Krishna; Tyagi, Anuj; Abbasi, Taher; Vali, Shireen; Vij, Ravi; Fiala, Mark; King, Justin; Perle, MaryAnn & Mazumder, Amitabha	Personalization of cancer treatment using predictive simulation	Journal of Translational Medicine	2015		no	no		not relevant	not relevant
McCabe, Linda L. & McCabe, Edward R.B.	Personalized medicine for individuals with Down syndrome	Molecular Genetics and Metabolism	2011		no	no		not relevant	not relevant
Roden, Dan M	Personalized medicine to treat arrhythmias	Current Opinion in Pharmacology	2014		no	no		not relevant	not relevant
Hampel, Harald; Lista, Simone; Teipel, Stefan J.; Garaci, Francesco; NisticÃ², Robert; Blennow, Kaj; Zetterberg, Henrik; Bertram, Lars; Duyckaerts, Charles; Bakardjian, Hovagim; Drzezga, Alexander; Colliot, Olivier; Epelbaum, Stéphane; Broich, Karl; Lehéricy, Stéphane; Brice, Alexis; Khachaturian, Zaven S.; Aisen, Paul S. & Dubois, Bruno	Perspective on future role of biological markers in clinical therapy trials of Alzheimer's disease A long-range point of view beyond 2020	Biochemical Pharmacology	2014		no	no		not relevant	not relevant
Haas, David W. a Tarr, Philip E. b	Perspectives on pharmacogenomics of antiretroviral medications and HIV-associated comorbidities	Current Opinion in HIV & AIDS March 2015	2015		no	no		not relevant	not relevant
Jafari, Naghmeh; Broer, Linda; van Duijn, Cornelia M.; Janssens, A. Cecile J. W. & Hintzen, Rogier Q.	Perspectives on the Use of Multiple Sclerosis Risk Genes for Prediction	PLoS ONE	2011		no	no		not relevant	not relevant
Koch, Valerie Gutmann; Koch, Valerie Gutmann	PGTandMe SOCIAL NETWORKING-BASED GENETIC TESTING AND THE EVOLVING RESEARCH MODEL	Health Matrix: Journal of Law-Medicine;	2012		no	no		not relevant	not relevant
Wadelius, M and Alfirevic, A	Pharmacogenomics and personalized medicine the plunge into next-generation sequencing		2011		no	no		not relevant	not relevant
WÃ¼rtz, M.; Lordkipanidzé, M. & Grove, E. L.	Pharmacogenomics in cardiovascular disease focus on aspirin and ADP receptor antagonists	Journal of Thrombosis & Haemostasis	2013		no	no		not relevant	not relevant
Filipski, Kelly K.; Mechanic, Leah E.; Long, Rochelle & Freedman, Andrew N.	Pharmacogenomics in oncology care	Frontiers in Genetics	2014		no	no		not relevant	not relevant
Limaye, Nimita	Pharmacogenomics, Theranostics and Personalized Medicine - the complexities of clinical trials challenges in the developing world	Applied & Translational Genomics	2013		no	no		not relevant	not relevant
Matulonis, Ursula; Vergote, Ignace; Backes, Floor; Martin, Lainie P.; McMeekin, Scott; Birrer, Michael; Campana, Frank; Xu, Yi; Egile, Coumaran & Ghamande, Sharad	Phase II study of the PI3K inhibitor pilaralisib (SAR245408; XL147) in patients with advanced or recurrent endometrial carcinoma	Gynecologic Oncology	2015		no	no		not relevant	not relevant
Porat, Shay; de Rham, Maud; Giamboni, Davide; Van Mieghem, Tim & Baud, David	Phenotip - a web-based instrument to help diagnosing fetal syndromes antenatally	Orphanet Journal of Rare Diseases	2014		no	no		not relevant	not relevant
Ingram, John R & Piguet, Vincent	Phenotypic Heterogeneity in Hidradenitis Suppurativa (Acne Inversa) Classification Is an Essential Step Toward Personalized Therapy	Journal of Investigative Dermatology	2013		no	no		not relevant	not relevant
Reading, Richard	Physical disability after injury-related inpatient rehabilitation in children	Child: Care, Health & Development	2013		no	no		not relevant	not relevant
Nuytens, Kim; Tuand, Krizia; Di Michele, Michela; Boonen, Kurt; Waelkens, Etienne; Freson, Kathleen & Creemers, John W. M.	Platelets of mice heterozygous for neurobeachin, a candidate gene for autism spectrum disorder, display protein changes related to aberrant protein kinase A activity	Molecular Autism	2013		no	no		not relevant	not relevant
Solovieff, Nadia; Cotsapas, Chris; Lee, Phil H.; Purcell, Shaun M. & Smoller, Jordan W.	Pleiotropy in complex traits challenges and strategies	Nature Reviews Genetics	2013		no	no		not relevant	not relevant
Malik, S.	Polydactyly phenotypes, genetics and classification	Clinical Genetics	2014		no	no		not relevant	not relevant
Prescott, Natalie J.; Lehne, Benjamin; Stone, Kristina; Lee, James C.; Taylor, Kirstin; Knight, Jo; Papouli, Efterpi; Mirza, Muddassar M.; Simpson, Michael A.; Spain, Sarah L.; Lu, Grace; Fraternali, Franca; Bumpstead, Suzannah J.; Gray, Emma; Amar, Ariella; Bye, Hannah; Green, Peter; Chung-Faye, Guy; Hayee, Bu'Hussain & Pollok, Richard	Pooled Sequencing of 531 Genes in Inflammatory Bowel Disease Identifies an Associated Rare Variant in BTNL2 and Implicates Other Immune Related Genes	PLoS Genetics	2015		no	no		not relevant	not relevant
Campuzano, Oscar; Sanchez-Molero, Olallo; Allegue, Catarina; Coll, Monica; Mademont-Soler, Irene; Selga, Elisabet; Ferrer-Costa, Carles; Mates, Jesus; Iglesias, Anna; Sarquella-Brugada, Georgia; Cesar, Sergi; Brugada, Josep; CastellÃ , Josep; Medallo, Jordi & Brugada, Ramon	Post-mortem genetic analysis in juvenile cases of sudden cardiac death	Forensic Science International	2014		no	no		not relevant	not relevant
Evans, Angharad; Bagnall, Richard D.; Duflou, Johan & Semsarian, Christopher	Postmortem review and genetic analysis in sudden infant death syndrome an 11-year review	Human Pathology	2013		no	no		not relevant	not relevant
Jackson, Kim G.; Poppitt, Sally D. & Minihane, Anne M.	Postprandial lipemia and cardiovascular disease risk Interrelationships between dietary, physiological and genetic determinants	Atherosclerosis	2012		no	no		not relevant	not relevant
Dobrescu, Andreea-Iulia; Cosma, MÃ­rela; Andreescu, Nicoleta; FarcaÅŸ, Simona; ÅžtefÄƒnescu, Radu & Puiu, Maria	PRADER WILLI LIKE SYNDROME - THE NEW MEDICAL CHALLENGE	Jurnalul Pediatrului	2014		no	no		not relevant	not relevant
Jimenez-Varo, Enrique a,c Canadas-Garre, Marisa a Gutierrez-Pimentel, Maria J. b Calleja-Hernandez, Miguel A. a,c	Prediction of stable acenocoumarol dose by a pharmacogenetic algorithm	Pharmacogenetics and Genomics October 2014	2014		no	no		not relevant	not relevant
Dietel, M; JÃ¶hrens, K; Laffert, Mv; Hummel, M; BlÃ¤ker, H; MÃ¼ller, B M; Lehmann, A; Denkert, C; Heppner, F L; Koch, A; Sers, C & Anagnostopoulos, I	Predictive molecular pathology and its role in targeted cancer therapy a review focussing on clinical relevance	Cancer Gene Therapy	2013		no	no		not relevant	not relevant
Fogel, Brent L.	Preface	Neurologic Clinics	2013		no	no		not relevant	not relevant
Van der Aa, Niels; Zamani Esteki, Masoud; Vermeesch, Joris R. & Voet, Thierry	Preimplantation genetic diagnosis guided by single-cell genomics	Genome Medicine	2013		no	no		not relevant	not relevant
Croonen, Ellen A; Nillesen, Willy M; Stuurman, Kyra E; Oudesluijs, Gretel; van de Laar, Ingrid M B M; Martens, Liesbeth; Ockeloen, Charlotte; Mathijssen, Inge B; Schepens, Marga; Ruiterkamp-Versteeg, Martina; Scheffer, Hans; Faas, Brigitte H W; van der Burgt, Ineke & Yntema, Helger G	Prenatal diagnostic testing of the Noonan syndrome genes in fetuses with abnormal ultrasound findings	European Journal of Human Genetics	2013		no	no		not relevant	not relevant
Diamandis, Eleftherios P.; Diamandis EP.; Diamandis, E.P.a b	Present and future of cancer biomarkers	Clinical Chemistry & Laboratory Medicine; CLINICAL CHEMISTRY AND LABORATORY MEDICINE; Clin Chem Lab Med. 2014	2014		no	no		not relevant	not relevant
Grant, Robert C.; Selander, Iris; Connor, Ashton A.; Selvarajah, Shamini; Borgida, Ayelet; Briollais, Laurent; Petersen, Gloria M.; Lerner-Ellis, Jordan; Holter, Spring & Gallinger, Steven	Prevalence of Germline Mutations in Cancer Predisposition Genes in Patients With Pancreatic Cancer	Gastroenterology	2015		no	no		not relevant	not relevant
Parvaneh, Nima; Filipovich, Alexandra H. & Borkhardt, Arndt	Primary immunodeficiencies predisposed to Epstein-Barr virus-driven haematological diseases	British Journal of Haematology	2013		no	no		not relevant	not relevant
Parvaneh, Nima; Casanova, Jean-Laurent; Notarangelo, Luigi Daniele & Conley, Mary Ellen	Primary immunodeficiencies: A rapidly evolving story	Journal of Allergy and Clinical Immunology	2013		no	no		not relevant	not relevant
Ochs, Hans D. & Hagin, David	Primary immunodeficiency disorders general classification, new molecular insights, and practical approach to diagnosis and treatment	Annals of Allergy, Asthma & Immunology	2014		no	no		not relevant	not relevant
Alkuraya, Fowzan S. a,b	Primordial dwarfism an update	Current Opinion in Endocrinology, Diabetes & Obesity February 2015	2015		no	no		not relevant	not relevant
Pe'er, Dana & Hacohen, Nir	Principles and Strategies for Developing Network Models in Cancer	Cell	2011		no	no		not relevant	not relevant
Lodhia, K.A.; Hadley, A.M.; Haluska, P. & Scott, C.L.	Prioritizing therapeutic targets using patient-derived xenograft models	Biochimica et Biophysica Acta (BBA) - Reviews on Cancer	2015		no	no		not relevant	not relevant
Cardama, Georgina A.; Gonzalez, Nazareno; Ciarlantini, Matias; DonadÃ­o, Lucia Gandolfi; Comin, MarÃ­a Julieta; Alonso, Daniel F.; Menna, Pablo Lorenzano & Gomez, Daniel E.	Proapoptotic and antiinvasive activity of Rac1 small molecule inhibitors on malignant glioma cells	OncoTargets & Therapy	2014		no	no		not relevant	not relevant
Somani, Riyaz; Krahn, Andrew D.; Healey, Jeffrey S.; Chauhan, Vijay S.; Birnie, David H.; Champagne, Jean; Sanatani, Shubhayan; Angaran, Paul; Gow, Robert M.; Chakrabarti, Santabhanu; Gerull, Brenda; Yee, Raymond; Skanes, Allan C.; Gula, Lorne J.; Leong-Sit, Peter; Klein, George J.; Gollob, Michael H.; Talajic, Mario; Gardner, Martin & Simpson, Christopher S.	Procainamide infusion in the evaluation of unexplained cardiac arrest From the Cardiac Arrest Survivors with Preserved Ejection Fraction Registry (CASPER)	Heart Rhythm	2014		no	no		not relevant	not relevant
van Blitterswijk, Marka; Baker, Matthew C.; Bieniek, Kevin F.; Knopman, David S.; Josephs, Keith A.; Boeve, Bradley; Caselli, Richard; Wszolek, Zbigniew K.; Petersen, Ronald; Graff-Radford, Neill R.; Boylan, Kevin B.; Dickson, Dennis W. & Rademakers, Rosa	Profilin-1 mutations are rare in patients with amyotrophic lateral sclerosis and frontotemporal dementia	Amyotrophic Lateral Sclerosis & Frontotemporal Degeneration	2013		no	no		not relevant	not relevant
Solomon, James P. MD, PhD Hansel, Donna E. MD, PhD	Prognostic Factors in Urothelial Carcinoma of the Bladder Histologic and Molecular Correlates	Advances in Anatomic Pathology March 2015	2015		no	no		not relevant	not relevant
Renneville, A; Boissel, N; Nibourel, O; Berthon, C; Helevaut, N; Gardin, C; Cayuela, J-M; Hayette, S; Reman, O; Contentin, N; Bordessoule, D; Pautas, C; Botton, S de; Revel, T de; Terre, C; Fenaux, P; Thomas, X; Castaigne, S; Dombret, H & Preudhomme, C	Prognostic significance of DNA methyltransferase 3A mutations in cytogenetically normal acute myeloid leukemia a study by the Acute Leukemia French Association	Leukemia (08876924)	2012		no	no		not relevant	not relevant
Chiocchetti, Andreas G.; Haslinger, Denise; Boesch, Maximilian; Karl, Thomas; Wiemann, Stefan; Freitag, Christine M.; Poustka, Fritz; Scheibe, Burghardt; Bauer, Johann W.; Hintner, Helmut; Breitenbach, Michael; Kellermann, Josef; Lottspeich, Friedrich; Klauck, Sabine M. & Breitenbach-Koller, Lore	Protein signatures of oxidative stress response in a patient specific cell line model for autism	Molecular Autism	2014		no	no		not relevant	not relevant
Dangoumau, Audrey; Veyrat-Durebex, Charlotte; Blasco, Hélène; Praline, Julien; Corcia, Philippe; Andres, Christian R. & Vourc'h, Patrick	Protein SUMOylation, an emerging pathway in amyotrophic lateral sclerosis	International Journal of Neuroscience	2013		no	no		not relevant	not relevant
Lage, Kasper	Protein"protein interactions and genetic diseases The interactome	Biochimica et Biophysica Acta (BBA) - Molecular Basis of Disease	2014		no	no		not relevant	not relevant
Méneret, A.; Gaudebout, C.; Riant, F.; Vidailhet, M.; Depienne, C. & Roze, E.	PRRT2 mutations and paroxysmal disorders	European Journal of Neurology	2013		no	no		not relevant	not relevant
Krystal, JohnÂ H. & State, MatthewÂ W.	Psychiatric Disorders Diagnosis to Therapy	Cell	2014		no	no		not relevant	not relevant
Montani, David; Günther, Sven; Dorfmüller, Peter; Perros, Frédéric; Girerd, Barbara; Garcia, Gilles; Jaïs, Xavier; Savale, Laurent; Artaud-Macari, Elise; Price, Laura C.; Humbert, Marc; Simonneau, Gérald & Sitbon, Olivier	Pulmonary arterial hypertension	Orphanet Journal of Rare Diseases	2013		no	no		not relevant	not relevant
Silver, Richard M. a Bogatkevich, Galina a Tourkina, Elena a Nietert, Paul J. b Hoffman, Stanley a	Racial differences between blacks and whites with systemic sclerosis	Current Opinion in Rheumatology November 2012	2012		no	no		not relevant	not relevant
Fazio, Nicola; Abdel-Rahman, Omar; Spada, Francesca; Galdy, Salvatore; Dosso, Sara De; Capdevila, Jaume & Scarpa, Aldo	RAF signaling in neuroendocrine neoplasms From bench to bedside	Cancer Treatment Reviews	2014		no	no		not relevant	not relevant
Minardi, Daniele; Santoni, Matteo; Lucarini, Guendalina; Mazzucchelli, Roberta; Burattini, Luciano; Conti, Alessandro; Bianconi, Maristella; Scartozzi, Mario; Milanese, Giulio; Primio, Roberto Di; Montironi, Rodolfo; Cascinu, Stefano & Muzzonigro, Giovanni	Tumor VEGF expression correlates with tumor stage and identifies prognostically different groups in patients with clear cell renal cell carcinoma	Urologic Oncology: Seminars and Original Investigations	2015		no	no		not relevant	not relevant
Jardine, Laura; Barge, Dawn; Ames-Draycott, Ashley; Pagan, Sarah; Cookson, Sharon; Spickett, Gavin; Haniffa, Muzlifah; Collin, Matthew & Bigley, Venetia	Rapid detection of dendritic cell and monocyte disorders using CD4 as a lineage marker of the human peripheral blood antigen-presenting cell compartment	Frontiers in Immunology	2013		no	no		not relevant	not relevant
Li, Zongzhe; Huang, Jin; Zhao, Jinzhao; Chen, Chen; Wang, Hong; Ding, Hu; Wang, Dao Wu & Wang, Dao Wen	Rapid molecular genetic diagnosis of hypertrophic cardiomyopathy by semiconductor sequencing	Journal of Translational Medicine	2014		no	no		not relevant	not relevant
Freeze, Hudson H; Eklund, Erik A; Ng, Bobby G & Patterson, Marc C	Neurology of inherited glycosylation disorders	The Lancet Neurology	2012		no	no		not relevant	not relevant
Zahnleiter, Diana; Uebe, Steffen; Ekici, Arif B.; Hoyer, Juliane; Wiesener, Antje; Wieczorek, Dagmar; Kunstmann, Erdmute; Reis, André; Doerr, Helmuth-Guenther; Rauch, Anita & Thiel, Christian T.	Rare Copy Number Variants Are a Common Cause of Short Stature	PLoS Genetics	2013		no	no		not relevant	not relevant
Gura, Trisha	Rare diseases Genomics, plain and simple	Nature	2012		no	no		not relevant	not relevant
	XPD gene polymorphisms and the effects of induction chemotherapy in cytogenetically normal de novo acute myeloid leukemia patients	Hematology	2014		no	no		not relevant	not relevant
Niemitz, Emily	Ras pathway activation in breast cancer	Nature Genetics	2013		no	no		not relevant	not relevant
Varadkar, Sophia; Bien, Christian G; Kruse, Carol A; Jensen, Frances E; Bauer, Jan; Pardo, Carlos A; Vincent, Angela; Mathern, Gary W & Cross, J Helen	Rasmussen's encephalitis clinical features, pathobiology, and treatment advances	The Lancet Neurology	2014		no	no		not relevant	not relevant
Alifrangis, Constantine C. & McDermott, Ultan	Reading between the lines; understanding drug response in the post genomic era	Molecular Oncology	2014		no	no		not relevant	not relevant
Romero, Norma B.; Sandaradura, Sarah A.; Clarke, Nigel F.; Romero NB, Sandaradura SA, Clarke NF.; Romero, N.B.a; Sandaradura, S.A.b & Clarke, N.F.b	Recent advances in nemaline myopathy	CURRENT OPINION IN NEUROLOGY; Curr Opin Neurol. 2013	2013		no	no		not relevant	not relevant
Bhattacharya, Sanjoy K.	Recent Advances in Shotgun Lipidomics and Their Implication for Vision Research and Ophthalmology	Current Eye Research	2013		no	no		not relevant	not relevant
Field, Matthew G. Harbour, J. William	Recent developments in prognostic and predictive testing in uveal melanoma	Current Opinion in Ophthalmology May 2014	2014		no	no		not relevant	not relevant
Chiang, Sarah & Oliva, Esther	Recent developments in uterine mesenchymal neoplasms	Histopathology	2013		no	no		not relevant	not relevant
Keats, Bronya J.B. & Hassold, Terry J.	Recollections from 60 ASHG Meetings	The American Journal of Human Genetics	2010		no	no		not relevant	not relevant
Zachor, Ditza A. & Curatolo, Paolo	Recommendations for early diagnosis and intervention in autism spectrum disorders An Italian"Israeli consensus conference	European Journal of Paediatric Neurology	2014		no	no		not relevant	not relevant
Sapp, Julie C. ScM 1 Nishimura, Darryl PhD 2 Johnston, Jennifer J. PhD 1 Stone, Edwin M. MD, PhD 3 Heon, Elise MD 4 Sheffield, Val C. MD, PhD 2 Biesecker, Leslie G. MD 1	Recurrence risks for Bardet-Biedl syndrome Implications of locus heterogeneity	Genetics in Medicine October 2010	2010		no	no		not relevant	not relevant
Huang, S; Gulzar, Z G; Salari, K; Lapointe, J; Brooks, J D & Pollack, J R	Recurrent deletion of CHD1 in prostate cancer with relevance to cell invasiveness	Oncogene	2012		no	no		not relevant	not relevant
Velarde-Miranda, Carolina; Gomez-Sanchez, Elise P & Gomez-Sanchez, Celso E	Regulation of aldosterone biosynthesis by the Kir34 ( KCNJ5) potassium channel	Clinical & Experimental Pharmacology & Physiology	2013		no	no		not relevant	not relevant
Meyer, Julia A; Wang, Jinhua; Hogan, Laura E; Yang, Jun J; Dandekar, Smita; Patel, Jay P; Tang, Zuojian; Zumbo, Paul; Li, Sheng; Zavadil, Jiri; Levine, Ross L; Cardozo, Timothy; Hunger, Stephen P; Raetz, Elizabeth A; Evans, William E; Morrison, Debra J; Mason, Christopher E & Carroll, William L	Relapse-specific mutations in NT5C2 in childhood acute lymphoblastic leukemia	Nature Genetics	2013		no	no		not relevant	not relevant
Zhang, Jianjun MD, PhD *+ Gold, Kathryn A. MD * Lin, Heather Y. PhD ++ Swisher, Stephen G. MD [S] Xing, Yan MD, PhD || Lee, J. Jack PhD ++ Kim, Edward S. MD [P] William, William N. Jr. MD *	Relationship Between Tumor Size and Survival in Non-Small-Cell Lung Cancer (NSCLC) An Analysis of the Surveillance, Epidemiology, and End Results (SEER) Registry	Journal of Thoracic Oncology April 2015	2015		no	no		not relevant	not relevant
Vasudev, Naveen S.; Selby, Peter J. & Banks, Rosamonde E.	Renal cancer biomarkers the promise of personalized care	BMC Medicine	2012		no	no		not relevant	not relevant
Medlock, Morgan M.; Tester, David J.; Will, Melissa L.; Bos, J. Martijn & Ackerman, Michael J.	Repeat long QT syndrome genetic testing of phenotype-positive cases Prevalence and etiology of detection misses	Heart Rhythm	2012		no	no		not relevant	not relevant
van Steensel, Maurice A M; Coulombe, Pierre A; Kaspar, Roger L; Milstone, Leonard M; McLean, Irwin W H; Roop, Dennis R; Smith, Frances J D; Sprecher, Eli & Schwartz, Mary E	Report of the 10th Annual International Pachyonychia Congenita Consortium Meeting	Journal of Investigative Dermatology	2014		no	no		not relevant	not relevant
MourÃ³n, Silvana; Rodriguez-Acebes, Sara; MartÃ­nez-Jiménez, MarÃ­a I; GarcÃ­a-GÃ³mez, Sara; ChocrÃ³n, Sandra; Blanco, Luis & Méndez, Juan	Repriming of DNA synthesis at stalled replication forks by human PrimPol	Nature Structural & Molecular Biology	2013		no	no		not relevant	not relevant
Chin-Yee, Nicolas J. BSc Costain, Gregory PhD Swaby, Jodi-Ann MD Silversides, Candice K. MD, FRCPC Bassett, Anne S. MD, FRCPC	Reproductive Fitness and Genetic Transmission of Tetralogy of Fallot in the Molecular Age	Circulation: Cardiovascular Genetics April 2014	2014		no	no		not relevant	not relevant
Ryan, Caitriona; Korman, Neil J.; Gelfand, Joel M.; Lim, Henry W.; Elmets, Craig A.; Feldman, Steven R.; Gottlieb, Alice B.; Koo, John Y.M.; Lebwohl, Mark; Leonardi, Craig L.; Voorhees, Abby S. Van; Bhushan, Reva & Menter, Alan	Research gaps in psoriasis Opportunities for future studies	Journal of the American Academy of Dermatology	2014		no	no		not relevant	not relevant
Greenberg, David A. & Subaran, Ryan	Response to comments on the paper 'Blinders, phenotype, and fashionable genetic analysis A critical examination of the current state of epilepsy genetic studies'	Epilepsia (Series 4)	2011		no	no		not relevant	not relevant
Kerl, Kornelius; Holsten, Till & FrÃ¼hwald, Michael C.	Rhabdoid Tumors Clinical Approaches and Molecular Targets for Innovative Therapy	Pediatric Hematology & Oncology	2013		no	no		not relevant	not relevant
Anumonwo, Justus M.B. & Kalifa, JérÃ´me	Risk Factors and Genetics of Atrial Fibrillation	Cardiology Clinics	2014		no	no		not relevant	not relevant
Costas, Javier; SuÃ¡rez-Rama, Jose Javier; Carrera, Noa; Paz, Eduardo; Paramo, Mario; Agra, Santiago; Brenlla, Julio; Ramos-Rios, RamÃ³n & Arrojo, Manuel	Role of DISC1 Interacting Proteins in Schizophrenia Risk from Genome-Wide Analysis of Missense SNPs	Annals of Human Genetics	2013		no	no		not relevant	not relevant
Zimmer, Vincent & Lammert, Frank	Role of genetics in diagnosis and therapy of acquired liver disease	Molecular Aspects of Medicine	2014		no	no		not relevant	not relevant
Campuzano, Oscar; Alcalde, Mireia; Berne, Paola; Zorio, Esther; Iglesias, Anna; Navarro-ManchÃ³n, Josep; Brugada, Josep & Brugada, Ramon	Role of novel DSP_pQ986X genetic variation in arrhythmogenic right ventricular cardiomyopathy	European Journal of Medical Genetics	2013		no	no		not relevant	not relevant
Birdwell, Kelly	Role of pharmacogenomics in dialysis and transplantation	Current Opinion in Nephrology & Hypertension November 2014	2014		no	no		not relevant	not relevant
Hsu, Wei-Chun Jim; Nilsson, Carol Lynn; Laezza, Fernanda; Pletnikov, Mikhail & Agudelo, Marisela	Role of the axonal initial segment in psychiatric disorders function, dysfunction, and intervention	Frontiers in Psychiatry	2014		no	no		not relevant	not relevant
Milani, Donatella; Manzoni, Maria Paola; Pezzani, Lidia; Ajmone, Paola; Gervasini, Cristina; Menni, Francesca & Esposito, Susanna	Rubinstein-Taybi syndrome clinical features, genetic basis, diagnosis, and management	Italian Journal of Pediatrics	2015		no	no		not relevant	not relevant
Eszlinger, Markus; HegedÃ¼s, LÃ¡szlÃ³ & Paschke, Ralf	Ruling in or ruling out thyroid malignancy by molecular diagnostics of thyroid nodules	Best Practice & Research Clinical Endocrinology & Metabolism	2014		no	no		not relevant	not relevant
Melichar, Bohuslav; Adenis, Antoine; Lockhart, A Craig; Bennouna, Jaafar; Dees, E Claire; Kayaleh, Omar; Obermannova, Radka; DeMichele, Angela; Zatloukal, Petr; Zhang, Bin; Ullmann, Claudio Dansky & Schusterbauer, Claudia	Safety and activity of alisertib, an investigational aurora kinase A inhibitor, in patients with breast cancer, small-cell lung cancer, non-small-cell lung cancer, head and neck squamous-cell carcinoma, and gastro-oesophageal adenocarcinoma a five-arm phase 2 study	The Lancet Oncology	2015		no	no		not relevant	not relevant
Fisher, Kevin E.; Smith, Geoffrey H.; Neill, Stewart G. & Rossi, Michael R.	Section I Integrating laboratory medicine with tissue specimens	Current Problems in Cancer	2014		no	no		not relevant	not relevant
Roy, Somak; Durso, Mary Beth; Wald, Abigail; Nikiforov, Yuri E. & Nikiforova, Marina N.	SeqReporter Automating Next-Generation Sequencing Result Interpretation and Reporting Workflow in a Clinical Laboratory	The Journal of Molecular Diagnostics	2014		no	no		not relevant	not relevant
Talundzic, Eldin; Shah, Sheel; Fawole, Ope; Owino, Simon; Moore, Julie M. & Peterson, David S.	Sequence Polymorphism, Segmental Recombination and Toggling Amino Acid Residues within the DBL3X Domain of the VAR2CSA Placental Malaria Antigen	PLoS ONE	2012		no	no		not relevant	not relevant
Kim, Jinsil; Stirling, Kara J.; Cooper, Margaret E.; Ascoli, Mario; Momany, Allison M.; McDonald, Erin L.; Ryckman, Kelli K.; Rhea, Lindsey; Schaa, Kendra L.; Cosentino, Viviana; Gadow, Enrique; Saleme, Cesar; Shi, Min; Hallman, Mikko; Plunkett, Jevon; A., Kari; Muglia, Louis J.; Feenstra, Bjarke; Geller, Frank & Boyd, Heather A.	Sequence variants in oxytocin pathway genes and preterm birth a candidate gene association study	BMC Medical Genetics	2013		no	no		not relevant	not relevant
Foffa, Ilenia; AlÃ¬, Lamia Ait; Panesi, Paola; Mariani, Massimiliano; Festa, Pierluigi; Botto, Nicoletta; Vecoli, Cecilia & Andreassi, Maria Grazia	Sequencing of NOTCH1, GATA5, TGFBR1 and TGFBR2 genes in familial cases of bicuspid aortic valve	BMC Medical Genetics	2013		no	no		not relevant	not relevant
Paterson, David S.	Serotonin gene variants are unlikely to play a significant role in the pathogenesis of the sudden infant death syndrome	Respiratory Physiology & Neurobiology	2013		no	no		not relevant	not relevant
Liszka, Å?ukasz; PajÄ…k, Jacek & GoÅ‚ka, Dariusz	Serous neoplasms of the pancreas share many, but not all aspects of their microvascular and angiogenic profile with low-grade clear cell renal cell carcinomas	Pathology - Research and Practice	2014		no	no		not relevant	not relevant
Eberlein, Timothy J. MD	Shaping a Modern Academic Department of Surgery Honoring the Past; Focusing on the Future	Annals of Surgery September 2012	2012		no	no		not relevant	not relevant
Malenfant, Simon; Neyron, Anne-Sophie; Paulin, Roxane; Potus, FranÃ§ois; Meloche, Jolyane; Provencher, Steeve & Bonnet, Sébastien	Signal transduction in the development of pulmonary arterial hypertension	Pulmonary Circulation	2013		no	no		not relevant	not relevant
Masuda, Mari & Yamada, Tesshi	Signaling pathway profiling by reverse-phase protein array for personalized cancer medicine	Biochimica et Biophysica Acta (BBA) - Proteins and Proteomics	2014		no	no		not relevant	not relevant
Hoogstraat, Marlous; Hinrichs, John W.J.; Besselink, Nicolle J.M.; van Loon, Joyce H. Radersma; de Voijs, Carmen M.A.; Peeters, Ton; Nijman, Isaac J.; de Weger, Roel A.; Voest, Emile E.; Willems, Stefan M.; Cuppen, Edwin & Koudijs, Marco J.	Simultaneous Detection of Clinically Relevant Mutations and Amplifications for Routine Cancer Pathology	The Journal of Molecular Diagnostics	2015		no	no		not relevant	not relevant
Yang, Joon-Mo; Favazza, Christopher; Chen, Ruimin; Yao, Junjie; Cai, Xin; Maslov, Konstantin; Zhou, Qifa; Shung, K Kirk & Wang, Lihong V	Simultaneous functional photoacoustic and ultrasonic endoscopy of internal organs in vivo	Nature Medicine	2012		no	no		not relevant	not relevant
Jimenez-Montero, Jose G. & Haft, Gregory	Simvastatin/fenofibrate combination in the treatment of dyslipidemia current evidence	Research & Reports in Endocrine Disorders	2015		no	no		not relevant	not relevant
Deng, Glenn; Krishnakumar, Sujatha; Powell, Ashley A.; Zhang, Haiyu; Mindrinos, Michael N.; Telli, Melinda L.; Davis, Ronald W. & Jeffrey, Stefanie S.	Single cell mutational analysis of PIK3CA in circulating tumor cells and metastases in breast cancer reveals heterogeneity, discordance, and mutation persistence in cultured disseminated tumor cells from bone marrow	BMC Cancer	2014		no	no		not relevant	not relevant
Clifford, Andrew J.; Rincon, Gonzalo; Owens, Janel E.; Medrano, Juan F.; Moshfegh, Alanna J.; Baer, David J. & Novotny, Janet A.	Single nucleotide polymorphisms in CETP, SLC46A1, SLC19A1, CD36, BCMO1, APOA5, and ABCA1 are significant predictors of plasma HDL in healthy adults	Lipids in Health & Disease	2013		no	no		not relevant	not relevant
Limongelli, Giuseppe a D'Alessandro, Raffaella a Maddaloni, Valeria a Rea, Alessandra a Sarkozy, Anna c McKenna, William J. b	Skeletal muscle involvement in cardiomyopathies	Journal of Cardiovascular Medicine December 2013	2013		no	no		not relevant	not relevant
van Meerbeeck, Jan P; Fennell, Dean A & Ruysscher, Dirk KM De	Small-cell lung cancer	The Lancet	2011		no	no		not relevant	not relevant
Priori, Silvia G.; Ruan, Yanfei; O'Rourke, Sean; Liu, Nian & Napolitano, Carlo	Sodium Current Disorders Geneticist's View	Cardiac Electrophysiology Clinics	2014		no	no		not relevant	not relevant
Lauer, Scott & Gardner, Jerad M.	Soft tissue sarcomas"New approaches to diagnosis and classification	Current Problems in Cancer	2013		no	no		not relevant	not relevant
Gleeson, Ferga C. MD * Kipp, Benjamin R. PhD + Levy, Michael J. MD * Voss, Jesse S. CT(ASCP) + Campion, Michael B. + Minot, Douglas M. CT(ASCP) + Tu, Zheng J. PhD ++ Klee, Eric W. PhD ++ Lazaridis, Konstantinos N. MD *[S] Kerr, Sarah E. MD +	Somatic STK11 and Concomitant STK11/KRAS Mutational Frequency in Stage IV Lung Adenocarcinoma Adrenal Metastases	Journal of Thoracic Oncology March 2015	2015		no	no		not relevant	not relevant
Jia, Dandan; Tang, Beisha; Chen, Zhao; Shi, Yuting; Sun, Zhanfang; Zhang, Li; Wang, Junling; Xia, Kun & Jiang, Hong	Spinocerebellar Ataxia Type 28 (SCA28) is an Uncommon Cause of Dominant Ataxia Among Chinese Kindreds	International Journal of Neuroscience	2012		no	no		not relevant	not relevant
Tsukamoto, Yoshitane; Watanabe, Takahiro; Nishimoto, Soh; Kakibuchi, Masao; Yamada, Yuichi; Kohashi, Kenichi; Oda, Yoshinao & Hirota, Seiichi	STAT6-positive intraorbital papillary tumor A rare variant of solitary fibrous tumor?	Pathology - Research and Practice	2014		no	no		not relevant	not relevant
Parry, Helen M.; Doney, Alex S.F.; Palmer, Colin N.A. & Lang, Chim C.	State of Play of Pharmacogenetics and Personalized Medicine in Heart Failure	Cardiovascular Therapeutics	2013		no	no		not relevant	not relevant
Smith, Alan D.; Roda, Desam & Yap, Timothy A.	Strategies for modern biomarker and drug development in oncology	Journal of Hematology & Oncology	2014		no	no		not relevant	not relevant
Parker, MatthewÂ W.; Linkugel, AndrewÂ D.; Goel, HiraÂ Lal; Wu, Tingting; Mercurio, ArthurÂ M. & VanderÂ Kooi, CraigÂ W.	Structural Basis for VEGF-C Binding to Neuropilin-2 and Sequestration by a Soluble Splice Form	Structure	2015		no	no		not relevant	not relevant
SÃ¸nder Snogdal, Lena; Grarup, Niels; Banasik, Karina; Wod, Mette; JÃ¸rgensen, Torben; Witte, Daniel R.; Lauritzen, Torsten; Nielsen, Aneta A.; Brandslund, Ivan; Christensen, Cramer; Pedersen, Oluf; YderstrÃ¦de, Knud; Beck-Nielsen, Henning; Henriksen, Jan Erik; Hansen, Torben & HÃ¸jlund, Kurt	Studies of association of AGPAT6 variants with type 2 diabetes and related metabolic phenotypes in 12,068 Danes	BMC Medical Genetics	2013		no	no		not relevant	not relevant
Sudarsanam, Annapurna & Ardern-Holmes, Simone L.	Sturge"Weber syndrome From the past to the present	European Journal of Paediatric Neurology	2014		no	no		not relevant	not relevant
Smith, Lauren L.; Wright, Benjamin L. & Buckley, Rebecca H.	Successful treatment of disseminated BCG in a patient with severe combined immunodeficiency	The Journal of Allergy and Clinical Immunology: In Practice	2015		no	no		not relevant	not relevant
Lin, Yun; Li, Qun; Huang, Wei; Jia, Xinyan; Jiang, Hong; Gao, Yong & Li, Qi	Successful treatment of paraganglioma with sorafenib a case report and brief review of the literature		2013		no	no		not relevant	not relevant
Akpudo, Hilary a Aleksic, Branko g Alkelai, Anna h Burton, Christie f Carillo Roa, Tania i Chen, David T.W. b Cheng, Min-Chih l Cocchi, Enrico n Davis, Lea K. c Giori, Isabele G. o Hubbard, Leon M. p Merikangas, Alison s Moily, Nagaraj S. t Okewole, Adeniran u Olfson, Emily d Pappa, Irene v,w,x Reitt, Markus j Singh, Ajeet B. z Steinberg, Julia q,r Strohmaier, Jana k Ting, Te-Tien m van Hulzen, K…	Summaries of oral sessions at the XXI World Congress of Psychiatric Genetics, Boston, Massachusetts, 17-21 October 2013 state of the field	Psychiatric Genetics August 2014	2014		no	no		not relevant	not relevant
Sribenja, Sirinapa; Sawanyawisuth, Kanlayanee; Kraiklang, Ratthaphol; Wongkham, Chaisiri; Vaeteewoottacharn, Kulthida; Obchoei, Sumalee; Yao, Qizhi; Wongkham, Sopit & Chen, Changyi	Suppression of thymosinβ10 increases cell migration and metastasis of cholangiocarcinoma	BMC Cancer	2013		no	no		not relevant	not relevant
Gibbs E.M., Horstick E.J., Dowling J.J.	Swimming into prominence The zebrafish as a valuable tool for studying human myopathies and muscular dystrophies		2013		no	no		not relevant	not relevant
Berg, Ellen L.	Systems biology in drug discovery and development	Drug Discovery Today	2014		no	no		not relevant	not relevant
Bossone, Eduardo; Savarese, Gianluigi; Ferrara, Francesco; Citro, Rodolfo; Mosca, Susanna; Musella, Francesca; Limongelli, Giuseppe; Manfredini, Roberto; Cittadini, Antonio & Filardi, Pasquale Perrone	Takotsubo Cardiomyopathy Overview	Heart Failure Clinics	2013		no	no		not relevant	not relevant
Verma, Ashok	Tale of two diseases Amyotrophic lateral sclerosis and frontotemporal dementia	Neurology India	2014		no	no		not relevant	not relevant
Yusa, Kosuke; Rashid, S. Tamir; Strick-Marchand, Helene; Varela, Ignacio; Liu, Pei-Qi; Paschon, David E.; Miranda, Elena; OrdÃ³Ã±ez, Adriana; Hannan, Nicholas R. F.; Rouhani, Foad J.; Darche, Sylvie; Alexander, Graeme; Marciniak, Stefan J.; Fusaki, Noemi; Hasegawa, Mamoru; Holmes, Michael C.; Di Santo, James P.; Lomas, David A.; Bradley, Allan & Vallier, Ludovic	Targeted gene correction of α1-antitrypsin deficiency in induced pluripotent stem cells	Nature	2011		no	no		not relevant	not relevant
Beltran, Himisha; Yelensky, Roman; Frampton, Garrett M.; Park, Kyung; Downing, Sean R.; MacDonald, Theresa Y.; Jarosz, Mirna; Lipson, Doron; Tagawa, Scott T.; Nanus, David M.; Stephens, Philip J.; Mosquera, Juan Miguel; Cronin, Maureen T. & Rubin, Mark A.	Targeted Next-generation Sequencing of Advanced Prostate Cancer Identifies Potential Therapeutic Targets and Disease Heterogeneity	European Urology	2013		no	no		not relevant	not relevant
Jethwa, Alexander; HÃ¼llein, Jennifer; Stolz, Tatjana; Blume, Carolin; Sellner, Leopold; Jauch, Anna; Sill, Martin; Kater, Arnon P.; te Raa, G. Doreen; Geisler, Christian; van Oers, Marinus; Dietrich, Sascha; Dreger, Peter; Ho, Anthony D.; Paruzynski, Anna; Schmidt, Manfred; von Kalle, Christof; Glimm, Hanno & Zenz, Thorsten	Targeted resequencing for analysis of clonal composition of recurrent gene mutations in chronic lymphocytic leukaemia	British Journal of Haematology	2013		no	no		not relevant	not relevant
Awada, Ahmad Aftimos, Philippe G.	Targeted therapies of solid cancers new options, new challenges	Current Opinion in Oncology May 2013	2013		no	no		not relevant	not relevant
Masys, Daniel R.; Jarvik, Gail P.; Abernethy, Neil F.; Anderson, Nicholas R.; Papanicolaou, George J.; Paltoo, Dina N.; Hoffman, Mark A.; Kohane, Isaac S. & Levy, Howard P.	Technical desiderata for the integration of genomic data into Electronic Health Records	Journal of Biomedical Informatics	2012		no	no		not relevant	not relevant
ELIZARI, JAVIER	Temas de Moral en las revistas de 2012 (Spanish)	Moralia	2013		no	no		not relevant	not relevant
Shepherd, M; Colclough, K; Hattersley, AT & Ellard, S	Ten years of the national genetic diabetes nurse network a model for the translation of genetic information into clinical care	Clinical Medicine	2014		no	no		not relevant	not relevant
Leicht, Deborah T. PhD * Kausar, Tasneem PhD + Wang, Zhuwen MS * Ferrer-Torres, Daysha BS * Wang, Thomas D. MD ++[S]|| Thomas, Dafydd G. PhD, MD [P] Lin, Jules MD * Chang, Andrew C. MD * Lin, Lin MD * Beer, David G. PhD *	TGM2 A Cell Surface Marker in Esophageal Adenocarcinomas	Journal of Thoracic Oncology June 2014	2014		no	no		not relevant	not relevant
Chang, Kyle; Creighton, Chad J; Davis, Caleb; Donehower, Lawrence; Drummond, Jennifer; Wheeler, David; Ally, Adrian; Balasundaram, Miruna; Birol, Inanc; Butterfield, Yaron S N; Chu, Andy; Chuah, Eric; Chun, Hye-Jung E; Dhalla, Noreen; Guin, Ranabir; Hirst, Martin; Hirst, Carrie; Holt, Robert A; Jones, Steven J M & Lee, Darlene	The Cancer Genome Atlas Pan-Cancer analysis project	Nature Genetics	2013		no	no		not relevant	not relevant
Vermeesch, Joris R; Balikova, Irina; Schrander-Stumpel, Connie; Fryns, Jean-Pierre & Devriendt, Koenraad	The causality of de novo copy number variants is overestimated		2011		no	no		not relevant	not relevant
RodrÄ±guez-Gonzalez, F. German; Mustafa, Dana A.M.; Mostert, Bianca & Sieuwerts, Anieta M.	The challenge of gene expression profiling in heterogeneous clinical samples	Methods	2013		no	no		not relevant	not relevant
Jacquemont, Sébastien; Berry-Kravis, Elizabeth; Hagerman, Randi; Raison, Florian; Gasparini, Fabrizio; Apostol, George; Ufer, Mike; Portes, Vincent & Gomez-Mancilla, Baltazar	The challenges of clinical trials in fragile X syndrome	Psychopharmacology	2014		no	no		not relevant	not relevant
Knudsen, Erik S.; Gopal, Purva & Singal, Amit G.	The Changing Landscape of Hepatocellular Carcinoma Etiology, Genetics, and Therapy	The American Journal of Pathology	2014		no	no		not relevant	not relevant
Lichner, Zsuzsanna; Scorilas, Andreas; White, Nicole M.A.; Girgis, Andrew H.; Rotstein, Lora; Wiegand, Kimberly C.; Latif, Ashraf; Chow, Christina; Huntsman, David & Yousef, George M.	The Chromatin Remodeling Gene ARID1A Is a New Prognostic Marker in Clear Cell Renal Cell Carcinoma	The American Journal of Pathology	2013		no	no		not relevant	not relevant
Connell, FC; Gordon, K; Brice, G; Keeley, V; Jeffery, S; Mortimer, PS; Mansour, S & Ostergaard, P	The classification and diagnostic algorithm for primary lymphatic dysplasia an update from 2010 to include molecular findings	Clinical Genetics	2013		no	no		not relevant	not relevant
Schulenburg-Brand, Danja; Katugampola, Ruwani; Anstey, Alexander V. & Badminton, Michael N.	The Cutaneous Porphyrias	Dermatologic Clinics	2014		no	no		not relevant	not relevant
Pérez-Mancera, Pedro A.; Rust, Alistair G.; van der Weyden, Louise; Kristiansen, Glen; Li, Allen; Sarver, Aaron L.; Silverstein, Kevin A. T.; GrÃ¼tzmann, Robert; Aust, Daniela; RÃ¼mmele, Petra; KnÃ¶sel, Thomas; Herd, Colin; Stemple, Derek L.; Kettleborough, Ross; Brosnan, Jacqueline A.; Li, Ang; Morgan, Richard; Knight, Spencer; Yu, Jun & Stegeman, Shane	The deubiquitinase USP9X suppresses pancreatic ductal adenocarcinoma	Nature	2012		no	no		not relevant	not relevant
Evangelou, K; Bartkova, J; Kotsinas, A; Pateras, I S; Liontos, M; Velimezi, G; Kosar, M; Liloglou, T; Trougakos, I P; Dyrskjot, L; Andersen, C L; Papaioannou, M; Drosos, Y; Papafotiou, G; Hodny, Z; Sosa-Pineda, B; Wu, X-R; Klinakis, A; Ã˜rntoft, T & Lukas, J	The DNA damage checkpoint precedes activation of ARF in response to escalating oncogenic stress during tumorigenesis	Cell Death & Differentiation	2013		no	no		not relevant	not relevant
Molenaar, Remco J.; Radivoyevitch, Tomas; Maciejewski, Jaroslaw P.; van Noorden, Cornelis J.F. & Bleeker, Fonnet E.	The driver and passenger effects of isocitrate dehydrogenase 1 and 2 mutations in oncogenesis and survival prolongation	Biochimica et Biophysica Acta (BBA) - Reviews on Cancer	2014		no	no		not relevant	not relevant
Leung, Donald Y.M. & Szefler, Stanley J.	The Editors' Choice	Journal of Allergy and Clinical Immunology	2013		no	no		not relevant	not relevant
Materna-Kiryluk, Anna; Kiryluk, Krzysztof; Burgess, Katelyn; Bieleninik, Arkadiusz; Sanna-Cherchi, Simone; Gharavi, Ali & Latos-Bielenska, Anna	The emerging role of genomics in the diagnosis and workup of congenital urinary tract defects a novel deletion syndrome on chromosome 3q1331-221	Pediatric Nephrology	2014		no	no		not relevant	not relevant
Shevell, Michael; Dagenais, Lynn & Oskoui, Maryam	The Epidemiology of Cerebral Palsy New Perspectives From a Canadian Registry	Seminars in Pediatric Neurology	2013		no	no		not relevant	not relevant
Jr., Robert Roskoski	The ErbB/HER family of protein-tyrosine kinases and cancer	Pharmacological Research	2014		no	no		not relevant	not relevant
Hook, Jane M. & Ledermann, Jonathan A.	The European Society for Medical Oncology 2014 Congress Highlights and summary of selected abstracts in gynecologic cancers	Gynecologic Oncology	2014		no	no		not relevant	not relevant
Yan, Kenneth a,b,c Yang, Kailin a,d Rich, Jeremy N. a	The evolving landscape of glioblastoma stem cells	Current Opinion in Neurology December 2013	2013		no	no		not relevant	not relevant
Bergsland, Emily K.	The Evolving Landscape of Neuroendocrine Tumors	Seminars in Oncology	2013		no	no		not relevant	not relevant
Romick-Rosendale, Lindsey E.; Lui, Vivian W.Y.; Grandis, Jennifer R. & Wells, Susanne I.	The Fanconi anemia pathway Repairing the link between DNA damage and squamous cell carcinoma	Mutation Research/Fundamental and Molecular Mechanisms of Mutagenesis	2013		no	no		not relevant	not relevant
Kovar, Heinrich; Alonso, Javier; Aman, Pierre; Aryee, Dave N. T.; Ban, Jozef; Burchill, Sue A.; Burdach, Stefan; De Alava, Enrique; Delattre, Olivier; Dirksen, Uta; Fourtouna, Argyro; Fulda, Simone; Helman, Lee J.; Herrero-Martin, David; Hogendoorn, Pancras C. W.; Kontny, Udo; Lawlor, Elizabeth R.; Lessnick, Stephen L.; Llombart-Bosch, Antonio & Metzler, Markus	The first European interdisciplinary Ewing sarcoma research summit		2012		no	no		not relevant	not relevant
Morgan, Gareth J.; Walker, Brian A. & Davies, Faith E.	The genetic architecture of multiple myeloma	Nature Reviews Cancer	2012		no	no		not relevant	not relevant
Nybakken, Grant E. & Bagg, Adam	The Genetic Basis and Expanding Role of Molecular Analysis in the Diagnosis, Prognosis, and Therapeutic Design for Myelodysplastic Syndromes	The Journal of Molecular Diagnostics	2014		no	no		not relevant	not relevant
Eltoukhi, Heba M.; Modi, Monica N.; Weston, Meredith; Armstrong, Alicia Y. & Stewart, Elizabeth A.	The health disparities of uterine fibroid tumors for African American women a public health issue	American Journal of Obstetrics and Gynecology	2014		no	no		not relevant	not relevant
Robinson, P. N. & Mundlos, S.	The Human Phenotype Ontology	Clinical Genetics	2010		no	no		not relevant	not relevant
Pearson-Fuhrhop, Kristin M. a Burke, Erin a Cramer, Steven C. a,b	The influence of genetic factors on brain plasticity and recovery after neural injury	Current Opinion in Neurology December 2012	2012		no	no		not relevant	not relevant
Barbieri, Christopher E.; Demichelis, Francesca & Rubin, Mark A.	The Lethal Clone in Prostate Cancer Redefining the Index	European Urology	2014		no	no		not relevant	not relevant
Prensner, John R; Iyer, Matthew K; Sahu, Anirban; Asangani, Irfan A; Cao, Qi; Patel, Lalit; Vergara, Ismael A; Davicioni, Elai; Erho, Nicholas; Ghadessi, Mercedeh; Jenkins, Robert B; Triche, Timothy J; Malik, Rohit; Bedenis, Rachel; McGregor, Natalie; Ma, Teng; Chen, Wei; Han, Sumin; Jing, Xiaojun & Cao, Xuhong	The long noncoding RNA SChLAP1 promotes aggressive prostate cancer and antagonizes the SWI/SNF complex	Nature Genetics	2013		no	no		not relevant	not relevant
Bachelez, H.; Viguier, M.; Tebbey, P.W.; Lowes, M.; SuÃ¡rez-FariÃ±as, M.; Costanzo, A. & Nestle, F.O.	The mechanistic basis for psoriasis immunopathogenesis translating genotype to phenotype Report of a workshop, Venice, 2012	British Journal of Dermatology	2013		no	no		not relevant	not relevant
KosztolÃ¡nyi, GyÃ¶rgy & Cassiman, Jean-Jacques	The medical geneticist as expert in the transgenerational and developmental aspects of diseases	European Journal of Human Genetics	2010		no	no		not relevant	not relevant
Arbustini, Eloisa; Narula, Navneet; Tavazzi, Luigi; Serio, Alessandra; Grasso, Maurizia; Favalli, Valentina; Bellazzi, Riccardo; Tajik, Jamil A.; Bonow, Robert O.; Fuster, Valentin & Narula, Jagat	The MOGE(S) Classification of Cardiomyopathy for Clinicians	Journal of the American College of Cardiology	2014		no	no		not relevant	not relevant
Toka, Hakan; Koshy, Jacob & Hariri, Ali	The molecular basis of blood pressure variation	Pediatric Nephrology	2013		no	no		not relevant	not relevant
Machado, Rajiv D.	The Molecular Genetics and Cellular Mechanisms Underlying Pulmonary Arterial Hypertension	Scientifica	2012		no	no		not relevant	not relevant
Tawana, Kiran; BÃ¶dÃ¶r, Csaba; Cavenagh, Jamie; Jenner, Michael & Fitzgibbon, Jude	The Molecular Pathogenesis of Acute Myeloid Leukemia	Current Medical Literature: Leukemia & Lymphoma	2013		no	no		not relevant	not relevant
Barash, Carol Isaacson	The new Journal of Applied &amp; Translational Genomics No, not just another new journal	Applied & Translational Genomics	2014		no	no		not relevant	not relevant
Simmons, Janine & Quinn, Kevin	The NIMH Research Domain Criteria (RDoC) Project implications for genetics research	Mammalian Genome	2014		no	no		not relevant	not relevant
Bandopadhayay, Pratiti; Jabbour, Anissa M.; Riffkin, Christopher; Salmanidis, Marika; Gordon, Lavinia; Popovski, Dean; Rigby, Lin; Ashley, David M.; Watkins, David N.; Thomas, David M.; Algar, Elizabeth & Ekert, Paul G.	The oncogenic properties of EWS/WT1 of desmoplastic small round cell tumors are unmasked by loss of p53 in murine embryonic fibroblasts	BMC Cancer	2013		no	no		not relevant	not relevant
Kara, Eleanna Hardy, John Houlden, Henry	The pallidopyramidal syndromes nosology, aetiology and pathogenesis	Current Opinion in Neurology August 2013	2013		no	no		not relevant	not relevant
Hegele, Robert A; Ginsberg, Henry N; Chapman, M John; Nordestgaard, BÃ¸rge G; Kuivenhoven, Jan Albert; Averna, Maurizio; Borén, Jan; Bruckert, Eric; Catapano, Alberico L; Descamps, Olivier S; Hovingh, G Kees; Humphries, Steve E; Kovanen, Petri T; Masana, Luis; Pajukanta, PÃ¤ivi; Parhofer, Klaus G; Raal, Frederick J; Ray, Kausik K; Santos, Raul D; Stalenhoef, Anton F H; Stroes, Erik; Taskinen, Mar…	The polygenic nature of hypertriglyceridaemia implications for definition, diagnosis, and management	The Lancet Diabetes & Endocrinology	2014		no	no		not relevant	not relevant
Kumar, Kevin K.; Aboud, Asad A. & Bowman, Aaron B.	The potential of induced pluripotent stem cells as a translational model for neurotoxicological risk	NeuroToxicology	2012		no	no		not relevant	not relevant
Woodruff, Grace; Young, JessicaÂ E.; Martinez, FernandoÂ J.; Buen, Floyd; Gore, Athurva; Kinaga, Jennifer; Li, Zhe; Yuan, ShaunaÂ H.; Zhang, Kun & Goldstein, LawrenceÂ S.B.	The Presenilin-1 ΔE9 Mutation Results in Reduced Î³-Secretase Activity, but Not Total Loss of PS1 Function, in Isogenic Human Stem Cells	Cell Reports	2013		no	no		not relevant	not relevant
Mallett, Andrew; Patel, Chirag; Salisbury, Anne; Wang, Zaimin; Healy, Helen & Hoy, Wendy	The prevalence and epidemiology of genetic renal disease amongst adults with chronic kidney disease in Australia	Orphanet Journal of Rare Diseases	2014		no	no		not relevant	not relevant
Chong, Curtis R & JÃ¤nne, Pasi A	The quest to overcome resistance to EGFR-targeted therapies in cancer	Nature Medicine	2013		no	no		not relevant	not relevant
Wu, Ke; Hanna, Gregory L.; Rosenberg, David R. & Arnold, Paul D.	The role of glutamate signaling in the pathogenesis and treatment of obsessive"compulsive disorder	Pharmacology Biochemistry and Behavior	2012		no	no		not relevant	not relevant
Chambers, John C.; Abbott, James; Zhang, Weihua; Turro, Ernest; Scott, William R.; Tan, Sian-Tsung; Afzal, Uzma; Afaq, Saima; Loh, Marie; Lehne, Benjamin; O'Reilly, Paul; Gaulton, Kyle J.; Pearson, Richard D.; Li, Xinzhong; Lavery, Anita; Vandrovcova, Jana; Wass, Mark N.; Miller, Kathryn; Sehmi, Joban & Oozageer, Laticia; Chambers JC, Abbott J, Zhang W, Turro E, Scott WR, Tan ST, Afzal U, Afaq S,…	The South Asian Genome	PLoS ONE; PLoS One. 2014	2014		no	no		not relevant	not relevant
Meyer, Lukas H. & Roser, Dominic	The Timing of Benefits of Climate Policies Reconsidering the Opportunity Cost Argument	Jahrbuch fÃ¼r Wissenschaft und Ethik	2012		no	no		not relevant	not relevant
BoonPeng, Hoh & Yusoff, Khalid	The utility of copy number variation (CNV) in studies of hypertension-related left ventricular hypertrophy (LVH) rationale, potential and challenges	Molecular Cytogenetics (17558166)	2013		no	no		not relevant	not relevant
Jolles, Stephen;	The Variable in Common Variable Immunodeficiency A Disease of Complex Phenotypes	The Journal of Allergy and Clinical Immunology: In Practice	2013		no	no		not relevant	not relevant
Ortigoza-Escobar, Juan DarÃ­o; Serrano, Mercedes; Molero, Marta; Oyarzabal, Alfonso; Rebollo, MÃ³nica; Muchart, Jordi; Artuch, Rafael; RodrÃ­guez-Pombo, Pilar & Pérez-DueÃ±as, Belén	Thiamine transporter-2 deficiency outcome and treatment monitoring	Orphanet Journal of Rare Diseases	2014		no	no		not relevant	not relevant
Peled, Yael; Gramlich, Michael; Yoskovitz, Guy; Feinberg, Micha S.; Afek, Arnon; Polak-Charcon, Sylvie; Pras, Elon; Sela, Ben-Ami; Konen, Eli; Weissbrod, Omer; Geiger, Dan; Gordon, Paul M.K.; Thierfelder, Ludwig; Freimark, Dov; Gerull, Brenda & Arad, Michael	Titin Mutation in Familial Restrictive Cardiomyopathy	International Journal of Cardiology	2014		no	no		not relevant	not relevant
Wali, Ramesh K.; Kunte, Dhananjay P.; De La Cruz, Mart; Tiwari, Ashish K.; Brasky, Jeffrey; Weber, Christopher R.; Gibson, Tina P.; Patel, Amir; Savkovic, Suzana D.; Brockstein, Bruce E. & Roy, Hemant K.	Topical Polyethylene Glycol as a Novel Chemopreventive Agent for Oral Cancer via Targeting of Epidermal Growth Factor Response	PLoS ONE	2012		no	no		not relevant	not relevant
[truncated: 775 more rows]

## Sheet: Analysis
							Production	Production	Production	Production	Production	Production	Production	Production	Production	Production	Analysis	Analysis	Analysis	Analysis	reporting	reporting	reporting	reporting	reporting	reporting	sharing	sharing	sharing	Analysis
[truncated: 150 more rows]

[truncated: 3 more sheets: Stats, GENERAL Graphs, Detailed graphs]
